# Supplementary material for: Comparative Transcriptome Analysis Reveals Different Molecular Mechanisms of Bacillus coagulans 2-6 Response to Sodium Lactate and Calcium Lactate during Lactic Acid Production
Source: PLoS One. 2015 Apr 15;10(4):e0124316. doi: 10.1371/journal.pone.0124316 (PMC4398400; doi:10.1371/journal.pone.0124316)
Supplement: S1 Data — (XLS) [file pone.0124316.s010.xls]

## Sheet: CA_vs_GY
Gene ontology (GO) assignments of differentially expressed genes (CA vs GY)
GO type	GO term	GO id	up number	down number	up genes	down genes	up gene2go	down gene2go
biological_process	biological regulation	GO:0065007	39	24	BCO26_2307;BCO26_1317;BCO26_1954;BCO26_2522;BCO26_0538;BCO26_1904;BCO26_1410;BCO26_0921;BCO26_1459;BCO26_1259;BCO26_1918;BCO26_1273;BCO26_2499;BCO26_1500;BCO26_1787;BCO26_2341;BCO26_1748;BCO26_0043;BCO26_1841;BCO26_1228;BCO26_1272;BCO26_1987;BCO26_2878;BCO26_1464;BCO26_2243;BCO26_2205;BCO26_0637;BCO26_1510;BCO26_2747;BCO26_0420;BCO26_0215;BCO26_0918;BCO26_1905;BCO26_2773;BCO26_1986;BCO26_2219;BCO…	BCO26_1857;BCO26_2305;BCO26_0654;BCO26_0406;BCO26_2872;BCO26_2005;BCO26_2133;BCO26_0415;BCO26_2677;BCO26_0945;BCO26_1999;BCO26_1484;BCO26_1997;BCO26_1439;BCO26_2354;BCO26_2816;BCO26_0141;BCO26_1922;BCO26_2329;BCO26_2304;BCO26_0190;BCO26_0659;BCO26_0766;BCO26_0001	BCO26_2307(GO:0006355);BCO26_1317(GO:0006355);BCO26_1954(GO:0045892);BCO26_2522(GO:0006355);BCO26_0538(GO:0006355);BCO26_1904(GO:0008360);BCO26_1410(GO:0006355);BCO26_0921(GO:0006879);BCO26_1459(GO:0006355);BCO26_1259(GO:0006355);BCO26_1918(GO:0045454);BCO26_1273(GO:0023014,GO:0000160);BCO26_2499(GO:0090116);BCO26_1500(GO:0045892);BCO26_1787(GO:0006355);BCO26_2341(GO:0006282);BCO26_1748(GO:000635…	BCO26_1857(GO:0008360);BCO26_2305(GO:0006355);BCO26_0654(GO:0045892);BCO26_0406(GO:0006355);BCO26_2872(GO:0006355);BCO26_2005(GO:0023014,GO:0000160,GO:0006355);BCO26_2133(GO:0007165);BCO26_0415(GO:0006355);BCO26_2677(GO:0006355);BCO26_0945(GO:0000160,GO:0006355,GO:0035556);BCO26_1999(GO:0035556);BCO26_1484(GO:0006355);BCO26_1997(GO:0006355);BCO26_1439(GO:0006879);BCO26_2354(GO:0007165);BCO26_2816…
biological_process	cellular component organization or biogenesis	GO:0071840	8	8	BCO26_2175;BCO26_2751;BCO26_2191;BCO26_2173;BCO26_1904;BCO26_1753;BCO26_0039;BCO26_1510	BCO26_1857;BCO26_1279;BCO26_0136;BCO26_2490;BCO26_2451;BCO26_0143;BCO26_0142;BCO26_0137	BCO26_2175(GO:0016226);BCO26_2751(GO:0071840);BCO26_2191(GO:0016226);BCO26_2173(GO:0016226);BCO26_1904(GO:0009252,GO:0008360);BCO26_1753(GO:0042254);BCO26_0039(GO:0042254);BCO26_1510(GO:0008360)	BCO26_1857(GO:0008360);BCO26_1279(GO:0051205);BCO26_0136(GO:0042254);BCO26_2490(GO:0006461);BCO26_2451(GO:0043571);BCO26_0143(GO:0042254);BCO26_0142(GO:0042254);BCO26_0137(GO:0042254)
biological_process	cellular process	GO:0009987	161	145	BCO26_2751;BCO26_0282;BCO26_1419;BCO26_2313;BCO26_1530;BCO26_2307;BCO26_1172;BCO26_2522;BCO26_0555;BCO26_1904;BCO26_1045;BCO26_0274;BCO26_1706;BCO26_0522;BCO26_1251;BCO26_2126;BCO26_1979;BCO26_1459;BCO26_0707;BCO26_1259;BCO26_2220;BCO26_2724;BCO26_2859;BCO26_1428;BCO26_0096;BCO26_0090;BCO26_1273;BCO26_1787;BCO26_0039;BCO26_2484;BCO26_1228;BCO26_2238;BCO26_1046;BCO26_2878;BCO26_2243;BCO26_1967;BCO…	BCO26_1058;BCO26_0136;BCO26_0205;BCO26_1891;BCO26_0382;BCO26_2677;BCO26_2365;BCO26_2368;BCO26_0676;BCO26_2354;BCO26_2108;BCO26_1119;BCO26_0142;BCO26_2692;BCO26_2630;BCO26_2753;BCO26_1857;BCO26_0656;BCO26_1868;BCO26_2490;BCO26_2544;BCO26_1084;BCO26_0415;BCO26_0376;BCO26_1401;BCO26_0886;BCO26_1583;BCO26_2578;BCO26_1846;BCO26_1776;BCO26_2644;BCO26_2680;BCO26_1424;BCO26_0353;BCO26_1543;BCO26_2367;BCO…	BCO26_2751(GO:0044763,GO:0006531,GO:0030632);BCO26_0282(GO:0006089);BCO26_1419(GO:0006274);BCO26_2313(GO:0006782,GO:0015995);BCO26_1530(GO:0015940);BCO26_2307(GO:0006355);BCO26_1172(GO:0006313);BCO26_2522(GO:0006355);BCO26_0555(GO:0006200);BCO26_1904(GO:0009252,GO:0006541,GO:0008360);BCO26_1045(GO:0006536,GO:0044205,GO:0006543,GO:0006526,GO:0006206,GO:0070409);BCO26_0274(GO:0003333);BCO26_1706(GO…	BCO26_1058(GO:0009396);BCO26_0136(GO:0006412);BCO26_0205(GO:0016310,GO:0006281);BCO26_1891(GO:0006515);BCO26_0382(GO:0009250);BCO26_2677(GO:0006355);BCO26_2365(GO:0009099,GO:0009098,GO:0015940,GO:0009097);BCO26_2368(GO:0009099,GO:0009098,GO:0015940,GO:0009097);BCO26_0676(GO:0051301,GO:0006200);BCO26_2354(GO:0007165);BCO26_2108(GO:0055085);BCO26_1119(GO:0009294);BCO26_0142(GO:0006281,GO:0006412);B…
biological_process	developmental process	GO:0032502	3	2	BCO26_1904;BCO26_1510;BCO26_1787	BCO26_1857;BCO26_0766	BCO26_1904(GO:0008360);BCO26_1510(GO:0008360);BCO26_1787(GO:0030435)	BCO26_1857(GO:0008360);BCO26_0766(GO:0030435)
biological_process	establishment of localization	GO:0051234	30	69	BCO26_0520;BCO26_2102;BCO26_2523;BCO26_2101;BCO26_0154;BCO26_0217;BCO26_0538;BCO26_0274;BCO26_0706;BCO26_0553;BCO26_2084;BCO26_2513;BCO26_2126;BCO26_0394;BCO26_0707;BCO26_2159;BCO26_0705;BCO26_0743;BCO26_2192;BCO26_2279;BCO26_1336;BCO26_2077;BCO26_2703;BCO26_2260;BCO26_1337;BCO26_0524;BCO26_0286;BCO26_0602;BCO26_2685;BCO26_0425	BCO26_2256;BCO26_0205;BCO26_2916;BCO26_0273;BCO26_2257;BCO26_2764;BCO26_2765;BCO26_0277;BCO26_2678;BCO26_0276;BCO26_0819;BCO26_1379;BCO26_0822;BCO26_0466;BCO26_0467;BCO26_2108;BCO26_1816;BCO26_2763;BCO26_0417;BCO26_0889;BCO26_1868;BCO26_1059;BCO26_0319;BCO26_1199;BCO26_0984;BCO26_2358;BCO26_1869;BCO26_1151;BCO26_0886;BCO26_1291;BCO26_1292;BCO26_0831;BCO26_0828;BCO26_2486;BCO26_0985;BCO26_2680;BCO…	BCO26_0520(GO:0055085);BCO26_2102(GO:0060003);BCO26_2523(GO:0006810);BCO26_2101(GO:0006825);BCO26_0154(GO:0003333);BCO26_0217(GO:0015694);BCO26_0538(GO:0009401);BCO26_0274(GO:0003333);BCO26_0706(GO:0006817);BCO26_0553(GO:0006810);BCO26_2084(GO:0030001);BCO26_2513(GO:0055085);BCO26_2126(GO:0009401);BCO26_0394(GO:0003333);BCO26_0707(GO:0035435);BCO26_2159(GO:0055085);BCO26_0705(GO:0006817);BCO26_07…	BCO26_2256(GO:0015833);BCO26_0205(GO:0015771,GO:0009401);BCO26_2916(GO:0055085);BCO26_0273(GO:0006857);BCO26_2257(GO:0006810);BCO26_2764(GO:0015768);BCO26_2765(GO:0006810);BCO26_0277(GO:0006810);BCO26_2678(GO:0055085);BCO26_0276(GO:0015848,GO:0015847);BCO26_0819(GO:0015833);BCO26_1379(GO:0015851);BCO26_0822(GO:0006810);BCO26_0466(GO:0015716);BCO26_0467(GO:0015716);BCO26_2108(GO:0055085);BCO26_181…
biological_process	immune system process	GO:0002376	0	1	_	BCO26_2451	_	BCO26_2451(GO:0051607)
biological_process	localization	GO:0051179	31	70	BCO26_0520;BCO26_2102;BCO26_2523;BCO26_2101;BCO26_0154;BCO26_0217;BCO26_0538;BCO26_0274;BCO26_1129;BCO26_0706;BCO26_0553;BCO26_2084;BCO26_2513;BCO26_2126;BCO26_0394;BCO26_0707;BCO26_2159;BCO26_0705;BCO26_0743;BCO26_2192;BCO26_2279;BCO26_1336;BCO26_2077;BCO26_2703;BCO26_2260;BCO26_1337;BCO26_0524;BCO26_0286;BCO26_0602;BCO26_2685;BCO26_0425	BCO26_2256;BCO26_0205;BCO26_2916;BCO26_0273;BCO26_2257;BCO26_2764;BCO26_2765;BCO26_0277;BCO26_2678;BCO26_0276;BCO26_0819;BCO26_1379;BCO26_0822;BCO26_0466;BCO26_0467;BCO26_2108;BCO26_1816;BCO26_2763;BCO26_0417;BCO26_0889;BCO26_0656;BCO26_1868;BCO26_1059;BCO26_0319;BCO26_1199;BCO26_0984;BCO26_2358;BCO26_1869;BCO26_1151;BCO26_0886;BCO26_1291;BCO26_1292;BCO26_0831;BCO26_0828;BCO26_2486;BCO26_0985;BCO…	BCO26_0520(GO:0055085);BCO26_2102(GO:0060003);BCO26_2523(GO:0006810);BCO26_2101(GO:0006825);BCO26_0154(GO:0003333);BCO26_0217(GO:0015694);BCO26_0538(GO:0009401);BCO26_0274(GO:0003333);BCO26_1129(GO:0001539);BCO26_0706(GO:0006817);BCO26_0553(GO:0006810);BCO26_2084(GO:0030001);BCO26_2513(GO:0055085);BCO26_2126(GO:0009401);BCO26_0394(GO:0003333);BCO26_0707(GO:0035435);BCO26_2159(GO:0055085);BCO26_07…	BCO26_2256(GO:0015833);BCO26_0205(GO:0015771,GO:0009401);BCO26_2916(GO:0055085);BCO26_0273(GO:0006857);BCO26_2257(GO:0006810);BCO26_2764(GO:0015768);BCO26_2765(GO:0006810);BCO26_0277(GO:0006810);BCO26_2678(GO:0055085);BCO26_0276(GO:0015848,GO:0015847);BCO26_0819(GO:0015833);BCO26_1379(GO:0015851);BCO26_0822(GO:0006810);BCO26_0466(GO:0015716);BCO26_0467(GO:0015716);BCO26_2108(GO:0055085);BCO26_181…
biological_process	locomotion	GO:0040011	1	4	BCO26_1129	BCO26_0656;BCO26_2354;BCO26_0945;BCO26_2133	BCO26_1129(GO:0001539)	BCO26_0656(GO:0001539);BCO26_2354(GO:0006935);BCO26_0945(GO:0006935);BCO26_2133(GO:0006935)
biological_process	metabolic process	GO:0008152	195	149	BCO26_2751;BCO26_0282;BCO26_1419;BCO26_2313;BCO26_0669;BCO26_1530;BCO26_2307;BCO26_0324;BCO26_1172;BCO26_2522;BCO26_0287;BCO26_0555;BCO26_1904;BCO26_1767;BCO26_1045;BCO26_1706;BCO26_0522;BCO26_1251;BCO26_2126;BCO26_1459;BCO26_2191;BCO26_1259;BCO26_2220;BCO26_2724;BCO26_2859;BCO26_1428;BCO26_0096;BCO26_0090;BCO26_2153;BCO26_1273;BCO26_0270;BCO26_1768;BCO26_1787;BCO26_0039;BCO26_2484;BCO26_1228;BCO…	BCO26_1058;BCO26_0136;BCO26_0205;BCO26_1891;BCO26_0382;BCO26_2702;BCO26_2677;BCO26_0752;BCO26_0573;BCO26_2365;BCO26_2368;BCO26_0676;BCO26_2761;BCO26_2297;BCO26_0142;BCO26_2630;BCO26_2692;BCO26_2753;BCO26_2490;BCO26_2544;BCO26_2350;BCO26_1084;BCO26_0415;BCO26_0376;BCO26_1401;BCO26_1583;BCO26_0682;BCO26_2578;BCO26_1846;BCO26_1776;BCO26_2644;BCO26_0599;BCO26_2680;BCO26_1853;BCO26_1424;BCO26_0353;BCO…	BCO26_2751(GO:0006531,GO:0030632);BCO26_0282(GO:0006089);BCO26_1419(GO:0006274);BCO26_2313(GO:0006782,GO:0015995);BCO26_0669(GO:0044238);BCO26_1530(GO:0015940,GO:0032259);BCO26_2307(GO:0006355);BCO26_0324(GO:0008152);BCO26_1172(GO:0006313);BCO26_2522(GO:0006355);BCO26_0287(GO:0055114);BCO26_0555(GO:0006200);BCO26_1904(GO:0009252,GO:0006541);BCO26_1767(GO:0055114);BCO26_1045(GO:0006536,GO:0044205,…	BCO26_1058(GO:0009396);BCO26_0136(GO:0006412);BCO26_0205(GO:0016310,GO:0006281);BCO26_1891(GO:0006515);BCO26_0382(GO:0009250);BCO26_2702(GO:0055114);BCO26_2677(GO:0006355);BCO26_0752(GO:0008152);BCO26_0573(GO:0055114);BCO26_2365(GO:0009099,GO:0009098,GO:0015940,GO:0009097,GO:0055114);BCO26_2368(GO:0009099,GO:0009098,GO:0015940,GO:0009097);BCO26_0676(GO:0006200);BCO26_2761(GO:0005975);BCO26_2297(G…
biological_process	multi-organism process	GO:0051704	0	2	_	BCO26_2451;BCO26_1119	_	BCO26_2451(GO:0051607);BCO26_1119(GO:0009294)
biological_process	negative regulation of biological process	GO:0048519	2	2	BCO26_1500;BCO26_1954	BCO26_0654;BCO26_0766	BCO26_1500(GO:0045892);BCO26_1954(GO:0045892)	BCO26_0654(GO:0045892);BCO26_0766(GO:0045892)
biological_process	regulation of biological process	GO:0050789	37	23	BCO26_2307;BCO26_1317;BCO26_1954;BCO26_2522;BCO26_0538;BCO26_1904;BCO26_1410;BCO26_1459;BCO26_1259;BCO26_1918;BCO26_1273;BCO26_2499;BCO26_1500;BCO26_1787;BCO26_2341;BCO26_1748;BCO26_0043;BCO26_1841;BCO26_1228;BCO26_1272;BCO26_1987;BCO26_2878;BCO26_1464;BCO26_2243;BCO26_2205;BCO26_0637;BCO26_1510;BCO26_2747;BCO26_0420;BCO26_0215;BCO26_0918;BCO26_1905;BCO26_2773;BCO26_1986;BCO26_2219;BCO26_2036;BCO…	BCO26_1857;BCO26_2305;BCO26_0654;BCO26_0406;BCO26_2872;BCO26_2005;BCO26_2133;BCO26_0415;BCO26_2677;BCO26_0945;BCO26_1999;BCO26_1484;BCO26_1997;BCO26_2354;BCO26_2816;BCO26_0141;BCO26_1922;BCO26_2329;BCO26_2304;BCO26_0190;BCO26_0659;BCO26_0766;BCO26_0001	BCO26_2307(GO:0006355);BCO26_1317(GO:0006355);BCO26_1954(GO:0045892);BCO26_2522(GO:0006355);BCO26_0538(GO:0006355);BCO26_1904(GO:0008360);BCO26_1410(GO:0006355);BCO26_1459(GO:0006355);BCO26_1259(GO:0006355);BCO26_1918(GO:0045454);BCO26_1273(GO:0023014,GO:0000160);BCO26_2499(GO:0090116);BCO26_1500(GO:0045892);BCO26_1787(GO:0006355);BCO26_2341(GO:0006282);BCO26_1748(GO:0006355);BCO26_0043(GO:000716…	BCO26_1857(GO:0008360);BCO26_2305(GO:0006355);BCO26_0654(GO:0045892);BCO26_0406(GO:0006355);BCO26_2872(GO:0006355);BCO26_2005(GO:0023014,GO:0000160,GO:0006355);BCO26_2133(GO:0007165);BCO26_0415(GO:0006355);BCO26_2677(GO:0006355);BCO26_0945(GO:0000160,GO:0006355,GO:0035556);BCO26_1999(GO:0035556);BCO26_1484(GO:0006355);BCO26_1997(GO:0006355);BCO26_2354(GO:0007165);BCO26_2816(GO:0006355);BCO26_0141…
biological_process	response to stimulus	GO:0050896	34	23	BCO26_0217;BCO26_0264;BCO26_1706;BCO26_0577;BCO26_0921;BCO26_1210;BCO26_2859;BCO26_1428;BCO26_1982;BCO26_1747;BCO26_1273;BCO26_2499;BCO26_1500;BCO26_2617;BCO26_1789;BCO26_1778;BCO26_1771;BCO26_2720;BCO26_2341;BCO26_1748;BCO26_2550;BCO26_0043;BCO26_1228;BCO26_1272;BCO26_1987;BCO26_0092;BCO26_2482;BCO26_1327;BCO26_2747;BCO26_1746;BCO26_1328;BCO26_2080;BCO26_1788;BCO26_0214	BCO26_0377;BCO26_0205;BCO26_1890;BCO26_0273;BCO26_2005;BCO26_2544;BCO26_0042;BCO26_2491;BCO26_2133;BCO26_0376;BCO26_1716;BCO26_0945;BCO26_1999;BCO26_2338;BCO26_1484;BCO26_2937;BCO26_1439;BCO26_2354;BCO26_1860;BCO26_1801;BCO26_0190;BCO26_2451;BCO26_0142	BCO26_0217(GO:0015694);BCO26_0264(GO:0006979);BCO26_1706(GO:0006950);BCO26_0577(GO:0006950);BCO26_0921(GO:0006950);BCO26_1210(GO:0006281,GO:0009432);BCO26_2859(GO:0006284);BCO26_1428(GO:0006281);BCO26_1982(GO:0006950);BCO26_1747(GO:0006950);BCO26_1273(GO:0023014,GO:0000160);BCO26_2499(GO:0009307);BCO26_1500(GO:0006281,GO:0009432);BCO26_2617(GO:0006950);BCO26_1789(GO:0006979);BCO26_1778(GO:0006950…	BCO26_0377(GO:0042207);BCO26_0205(GO:0006281);BCO26_1890(GO:0006950);BCO26_0273(GO:0019497);BCO26_2005(GO:0023014,GO:0000160);BCO26_2544(GO:0009307);BCO26_0042(GO:0006281);BCO26_2491(GO:0019381);BCO26_2133(GO:0007165,GO:0006935);BCO26_0376(GO:0042207);BCO26_1716(GO:0006281);BCO26_0945(GO:0000160,GO:0006935,GO:0035556);BCO26_1999(GO:0035556);BCO26_2338(GO:0006284);BCO26_1484(GO:0006950);BCO26_2937…
biological_process	signaling	GO:0023052	3	6	BCO26_1273;BCO26_0043;BCO26_1272	BCO26_2354;BCO26_0945;BCO26_1999;BCO26_0190;BCO26_2005;BCO26_2133	BCO26_1273(GO:0023014,GO:0000160);BCO26_0043(GO:0007165);BCO26_1272(GO:0000160,GO:0035556)	BCO26_2354(GO:0007165);BCO26_0945(GO:0000160,GO:0035556);BCO26_1999(GO:0035556);BCO26_0190(GO:0007165);BCO26_2005(GO:0023014,GO:0000160);BCO26_2133(GO:0007165)
biological_process	single-organism process	GO:0044699	153	133	BCO26_2751;BCO26_0282;BCO26_2313;BCO26_1530;BCO26_1172;BCO26_0287;BCO26_0555;BCO26_1904;BCO26_1767;BCO26_1045;BCO26_0274;BCO26_1706;BCO26_0522;BCO26_1251;BCO26_2126;BCO26_0707;BCO26_2220;BCO26_2859;BCO26_1428;BCO26_0096;BCO26_2153;BCO26_1273;BCO26_0270;BCO26_1768;BCO26_1787;BCO26_2484;BCO26_2238;BCO26_1046;BCO26_2243;BCO26_1967;BCO26_0705;BCO26_2495;BCO26_0241;BCO26_0591;BCO26_2260;BCO26_2080;BCO…	BCO26_1058;BCO26_0205;BCO26_0382;BCO26_2702;BCO26_2365;BCO26_1379;BCO26_0573;BCO26_2368;BCO26_0676;BCO26_2354;BCO26_2108;BCO26_2763;BCO26_2297;BCO26_0142;BCO26_2692;BCO26_2630;BCO26_2753;BCO26_1857;BCO26_0656;BCO26_1868;BCO26_2490;BCO26_1084;BCO26_0376;BCO26_1401;BCO26_0886;BCO26_1846;BCO26_1776;BCO26_2644;BCO26_2486;BCO26_2680;BCO26_1424;BCO26_0353;BCO26_1543;BCO26_2367;BCO26_2315;BCO26_2593;BCO…	BCO26_2751(GO:0044763,GO:0006531,GO:0030632);BCO26_0282(GO:0006089);BCO26_2313(GO:0006782,GO:0015995);BCO26_1530(GO:0015940);BCO26_1172(GO:0006313);BCO26_0287(GO:0055114);BCO26_0555(GO:0006200);BCO26_1904(GO:0009252,GO:0006541,GO:0008360);BCO26_1767(GO:0055114);BCO26_1045(GO:0006536,GO:0044205,GO:0006543,GO:0006526,GO:0006206);BCO26_0274(GO:0003333);BCO26_1706(GO:0055114);BCO26_0522(GO:0005985);B…	BCO26_1058(GO:0009396);BCO26_0205(GO:0015771,GO:0006281,GO:0009401);BCO26_0382(GO:0009250);BCO26_2702(GO:0055114);BCO26_2365(GO:0009099,GO:0009098,GO:0015940,GO:0009097,GO:0055114);BCO26_1379(GO:0015851);BCO26_0573(GO:0055114);BCO26_2368(GO:0009099,GO:0009098,GO:0015940,GO:0009097);BCO26_0676(GO:0051301,GO:0006200);BCO26_2354(GO:0007165);BCO26_2108(GO:0055085);BCO26_2763(GO:0015768);BCO26_2297(GO…
biological_process	biological adhesion	GO:0022610	1	0	BCO26_2084	_	BCO26_2084(GO:0007155)	_
cellular_component	cell	GO:0005623	79	83	BCO26_2313;BCO26_0669;BCO26_1530;BCO26_2307;BCO26_0538;BCO26_0255;BCO26_1045;BCO26_1706;BCO26_1410;BCO26_0706;BCO26_1190;BCO26_2167;BCO26_2881;BCO26_0553;BCO26_0707;BCO26_1259;BCO26_2724;BCO26_2859;BCO26_1428;BCO26_0096;BCO26_1753;BCO26_2081;BCO26_1768;BCO26_0622;BCO26_0602;BCO26_1043;BCO26_1787;BCO26_0039;BCO26_2462;BCO26_2484;BCO26_1529;BCO26_1841;BCO26_1272;BCO26_2238;BCO26_1046;BCO26_2239;BCO…	BCO26_0136;BCO26_0205;BCO26_1890;BCO26_2257;BCO26_2491;BCO26_2764;BCO26_2765;BCO26_0277;BCO26_0276;BCO26_1484;BCO26_0822;BCO26_0466;BCO26_0467;BCO26_2108;BCO26_2304;BCO26_0142;BCO26_2753;BCO26_0656;BCO26_2490;BCO26_1450;BCO26_0319;BCO26_1199;BCO26_0415;BCO26_1401;BCO26_0984;BCO26_2358;BCO26_1869;BCO26_2338;BCO26_0658;BCO26_0141;BCO26_0828;BCO26_2247;BCO26_2366;BCO26_2486;BCO26_0985;BCO26_0766;BCO…	BCO26_2313(GO:0005737);BCO26_0669(GO:0005840);BCO26_1530(GO:0005737);BCO26_2307(GO:0005667);BCO26_0538(GO:0005667);BCO26_0255(GO:0005737);BCO26_1045(GO:0005951,GO:0030529);BCO26_1706(GO:0005737);BCO26_1410(GO:0005667);BCO26_0706(GO:0005886);BCO26_1190(GO:0005737);BCO26_2167(GO:0005737);BCO26_2881(GO:0005886);BCO26_0553(GO:0005886);BCO26_0707(GO:0005887);BCO26_1259(GO:0005667);BCO26_2724(GO:000573…	BCO26_0136(GO:0015934);BCO26_0205(GO:0009357,GO:0005886);BCO26_1890(GO:0005737);BCO26_2257(GO:0005886);BCO26_2491(GO:0005737);BCO26_2764(GO:0005886);BCO26_2765(GO:0005886);BCO26_0277(GO:0005886);BCO26_0276(GO:0043190,GO:0005886);BCO26_1484(GO:0005737);BCO26_0822(GO:0005886);BCO26_0466(GO:0005887);BCO26_0467(GO:0005887);BCO26_2108(GO:0005886);BCO26_2304(GO:0005667);BCO26_0142(GO:0005840);BCO26_275…
cellular_component	cell part	GO:0044464	79	83	BCO26_2313;BCO26_0669;BCO26_1530;BCO26_2307;BCO26_0538;BCO26_0255;BCO26_1045;BCO26_1706;BCO26_1410;BCO26_0706;BCO26_1190;BCO26_2167;BCO26_2881;BCO26_0553;BCO26_0707;BCO26_1259;BCO26_2724;BCO26_2859;BCO26_1428;BCO26_0096;BCO26_1753;BCO26_2081;BCO26_1768;BCO26_0622;BCO26_0602;BCO26_1043;BCO26_1787;BCO26_0039;BCO26_2462;BCO26_2484;BCO26_1529;BCO26_1841;BCO26_1272;BCO26_2238;BCO26_1046;BCO26_2239;BCO…	BCO26_0136;BCO26_0205;BCO26_1890;BCO26_2257;BCO26_2491;BCO26_2764;BCO26_2765;BCO26_0277;BCO26_0276;BCO26_1484;BCO26_0822;BCO26_0466;BCO26_0467;BCO26_2108;BCO26_2304;BCO26_0142;BCO26_2753;BCO26_0656;BCO26_2490;BCO26_1450;BCO26_0319;BCO26_1199;BCO26_0415;BCO26_1401;BCO26_0984;BCO26_2358;BCO26_1869;BCO26_2338;BCO26_0658;BCO26_0141;BCO26_0828;BCO26_2247;BCO26_2366;BCO26_2486;BCO26_0985;BCO26_0766;BCO…	BCO26_2313(GO:0005737);BCO26_0669(GO:0005840);BCO26_1530(GO:0005737);BCO26_2307(GO:0005667);BCO26_0538(GO:0005667);BCO26_0255(GO:0005737);BCO26_1045(GO:0005951,GO:0030529);BCO26_1706(GO:0005737);BCO26_1410(GO:0005667);BCO26_0706(GO:0005886);BCO26_1190(GO:0005737);BCO26_2167(GO:0005737);BCO26_2881(GO:0005886);BCO26_0553(GO:0005886);BCO26_0707(GO:0005887);BCO26_1259(GO:0005667);BCO26_2724(GO:000573…	BCO26_0136(GO:0015934);BCO26_0205(GO:0009357,GO:0005886);BCO26_1890(GO:0005737);BCO26_2257(GO:0005886);BCO26_2491(GO:0005737);BCO26_2764(GO:0005886);BCO26_2765(GO:0005886);BCO26_0277(GO:0005886);BCO26_0276(GO:0043190,GO:0005886);BCO26_1484(GO:0005737);BCO26_0822(GO:0005886);BCO26_0466(GO:0005887);BCO26_0467(GO:0005887);BCO26_2108(GO:0005886);BCO26_2304(GO:0005667);BCO26_0142(GO:0005840);BCO26_275…
cellular_component	extracellular region	GO:0005576	1	3	BCO26_2235	BCO26_0484;BCO26_0485;BCO26_0001	BCO26_2235(GO:0005576)	BCO26_0484(GO:0005576);BCO26_0485(GO:0005576);BCO26_0001(GO:0046809)
cellular_component	extracellular region part	GO:0044421	0	1	_	BCO26_0001	_	BCO26_0001(GO:0046809)
cellular_component	macromolecular complex	GO:0032991	34	29	BCO26_0669;BCO26_2307;BCO26_0538;BCO26_1045;BCO26_1410;BCO26_2196;BCO26_1259;BCO26_0096;BCO26_1273;BCO26_0061;BCO26_2235;BCO26_1768;BCO26_1753;BCO26_1043;BCO26_0741;BCO26_1787;BCO26_0039;BCO26_2485;BCO26_2484;BCO26_1046;BCO26_2243;BCO26_1464;BCO26_0637;BCO26_0420;BCO26_0215;BCO26_1905;BCO26_2773;BCO26_0743;BCO26_1968;BCO26_1754;BCO26_2219;BCO26_2303;BCO26_1788;BCO26_0214	BCO26_0136;BCO26_0205;BCO26_2305;BCO26_1450;BCO26_0406;BCO26_2872;BCO26_2005;BCO26_2367;BCO26_0415;BCO26_1401;BCO26_0984;BCO26_2358;BCO26_0276;BCO26_2362;BCO26_2937;BCO26_0141;BCO26_1448;BCO26_1693;BCO26_0278;BCO26_2329;BCO26_0137;BCO26_2247;BCO26_2366;BCO26_2486;BCO26_2304;BCO26_0985;BCO26_0142;BCO26_0143;BCO26_0766	BCO26_0669(GO:0005840);BCO26_2307(GO:0005667);BCO26_0538(GO:0005667);BCO26_1045(GO:0005951,GO:0030529);BCO26_1410(GO:0005667);BCO26_2196(GO:0005960);BCO26_1259(GO:0005667);BCO26_0096(GO:0009332);BCO26_1273(GO:0009365);BCO26_0061(GO:0009333);BCO26_2235(GO:0000015);BCO26_1768(GO:0009339);BCO26_1753(GO:0005840);BCO26_1043(GO:0009347);BCO26_0741(GO:0045239);BCO26_1787(GO:0005667);BCO26_0039(GO:000584…	BCO26_0136(GO:0015934);BCO26_0205(GO:0009357);BCO26_2305(GO:0005667);BCO26_1450(GO:0005835);BCO26_0406(GO:0009357);BCO26_2872(GO:0005667);BCO26_2005(GO:0005667,GO:0009365);BCO26_2367(GO:0005948);BCO26_0415(GO:0005667);BCO26_1401(GO:0009337);BCO26_0984(GO:0045277);BCO26_2358(GO:0009357);BCO26_0276(GO:0043190);BCO26_2362(GO:0009316);BCO26_2937(GO:0019812);BCO26_0141(GO:0005840);BCO26_1448(GO:000583…
cellular_component	membrane	GO:0016020	36	78	BCO26_0520;BCO26_2523;BCO26_0324;BCO26_0783;BCO26_2101;BCO26_0164;BCO26_0538;BCO26_0274;BCO26_0706;BCO26_2881;BCO26_0553;BCO26_2126;BCO26_1342;BCO26_0394;BCO26_0165;BCO26_0707;BCO26_0755;BCO26_2218;BCO26_1273;BCO26_1337;BCO26_2081;BCO26_0524;BCO26_2685;BCO26_0425;BCO26_0154;BCO26_1346;BCO26_2513;BCO26_1286;BCO26_2159;BCO26_0743;BCO26_0674;BCO26_1336;BCO26_2213;BCO26_2077;BCO26_2260;BCO26_0286	BCO26_2256;BCO26_0205;BCO26_2916;BCO26_0273;BCO26_2257;BCO26_2764;BCO26_2765;BCO26_0277;BCO26_2678;BCO26_0276;BCO26_0819;BCO26_1379;BCO26_1031;BCO26_0822;BCO26_2354;BCO26_0466;BCO26_0467;BCO26_2108;BCO26_1816;BCO26_2429;BCO26_0417;BCO26_0889;BCO26_1857;BCO26_1868;BCO26_1059;BCO26_0319;BCO26_1199;BCO26_0984;BCO26_0792;BCO26_2358;BCO26_1151;BCO26_0886;BCO26_1291;BCO26_2754;BCO26_1289;BCO26_1292;BCO…	BCO26_0520(GO:0016020);BCO26_2523(GO:0016020);BCO26_0324(GO:0016020);BCO26_0783(GO:0016020);BCO26_2101(GO:0016021);BCO26_0164(GO:0016020);BCO26_0538(GO:0016021);BCO26_0274(GO:0016021);BCO26_0706(GO:0016021,GO:0005886);BCO26_2881(GO:0016021,GO:0005886);BCO26_0553(GO:0016021,GO:0005886);BCO26_2126(GO:0016020);BCO26_1342(GO:0016021,GO:0005886);BCO26_0394(GO:0016021);BCO26_0165(GO:0016020);BCO26_0707…	BCO26_2256(GO:0016020);BCO26_0205(GO:0009357,GO:0016021,GO:0005886);BCO26_2916(GO:0016021);BCO26_0273(GO:0016021);BCO26_2257(GO:0016021,GO:0005886);BCO26_2764(GO:0016021,GO:0005886);BCO26_2765(GO:0016021,GO:0005886);BCO26_0277(GO:0016021,GO:0005886);BCO26_2678(GO:0016020);BCO26_0276(GO:0043190,GO:0005886);BCO26_0819(GO:0016020);BCO26_1379(GO:0016020);BCO26_1031(GO:0019867);BCO26_0822(GO:0016021,G…
cellular_component	membrane-enclosed lumen	GO:0031974	1	2	BCO26_2243	BCO26_0111;BCO26_0110	BCO26_2243(GO:0005730)	BCO26_0111(GO:0005730);BCO26_0110(GO:0005730)
cellular_component	membrane part	GO:0044425	22	56	BCO26_2101;BCO26_0154;BCO26_0538;BCO26_0274;BCO26_0706;BCO26_1346;BCO26_2881;BCO26_0553;BCO26_1342;BCO26_0394;BCO26_2159;BCO26_0707;BCO26_0755;BCO26_0743;BCO26_2218;BCO26_0674;BCO26_1273;BCO26_1336;BCO26_2077;BCO26_1337;BCO26_0524;BCO26_0286	BCO26_0829;BCO26_0205;BCO26_2916;BCO26_0273;BCO26_0406;BCO26_1543;BCO26_2257;BCO26_2764;BCO26_1148;BCO26_2765;BCO26_2315;BCO26_0277;BCO26_1149;BCO26_0947;BCO26_0276;BCO26_0822;BCO26_0318;BCO26_2354;BCO26_2580;BCO26_0466;BCO26_0821;BCO26_0467;BCO26_2108;BCO26_2445;BCO26_2258;BCO26_2394;BCO26_0417;BCO26_0889;BCO26_2681;BCO26_1857;BCO26_1868;BCO26_0452;BCO26_1059;BCO26_0319;BCO26_1199;BCO26_2133;BCO…	BCO26_2101(GO:0016021);BCO26_0154(GO:0016021);BCO26_0538(GO:0016021);BCO26_0274(GO:0016021);BCO26_0706(GO:0016021);BCO26_1346(GO:0016021);BCO26_2881(GO:0016021);BCO26_0553(GO:0016021);BCO26_1342(GO:0016021);BCO26_0394(GO:0016021);BCO26_2159(GO:0016021);BCO26_0707(GO:0005887);BCO26_0755(GO:0016021);BCO26_0743(GO:0043190);BCO26_2218(GO:0016021);BCO26_0674(GO:0016021);BCO26_1273(GO:0016021);BCO26_13…	BCO26_0829(GO:0016021);BCO26_0205(GO:0009357,GO:0016021);BCO26_2916(GO:0016021);BCO26_0273(GO:0016021);BCO26_0406(GO:0009357);BCO26_1543(GO:0016021);BCO26_2257(GO:0016021);BCO26_2764(GO:0016021);BCO26_1148(GO:0016021);BCO26_2765(GO:0016021);BCO26_2315(GO:0016021);BCO26_0277(GO:0016021);BCO26_1149(GO:0016021);BCO26_0947(GO:0016021);BCO26_0276(GO:0043190);BCO26_0822(GO:0016021);BCO26_0318(GO:001602…
cellular_component	organelle	GO:0043226	6	10	BCO26_1129;BCO26_0669;BCO26_1753;BCO26_2243;BCO26_0039;BCO26_2485	BCO26_0656;BCO26_1121;BCO26_0136;BCO26_0141;BCO26_0110;BCO26_0137;BCO26_0111;BCO26_1149;BCO26_0142;BCO26_0143	BCO26_1129(GO:0009425);BCO26_0669(GO:0005840);BCO26_1753(GO:0005840);BCO26_2243(GO:0005730);BCO26_0039(GO:0005840);BCO26_2485(GO:0005840)	BCO26_0656(GO:0009424);BCO26_1121(GO:0005694);BCO26_0136(GO:0015934);BCO26_0141(GO:0005840);BCO26_0110(GO:0005730);BCO26_0137(GO:0015934);BCO26_0111(GO:0005730);BCO26_1149(GO:0009288);BCO26_0142(GO:0005840);BCO26_0143(GO:0005840)
cellular_component	organelle part	GO:0044422	2	5	BCO26_1129;BCO26_2243	BCO26_0656;BCO26_0111;BCO26_0136;BCO26_0110;BCO26_0137	BCO26_1129(GO:0009425);BCO26_2243(GO:0005730)	BCO26_0656(GO:0009424);BCO26_0111(GO:0005730);BCO26_0136(GO:0015934);BCO26_0110(GO:0005730);BCO26_0137(GO:0015934)
molecular_function	binding	GO:0005488	145	123	BCO26_1419;BCO26_2313;BCO26_1530;BCO26_2307;BCO26_1172;BCO26_2522;BCO26_0287;BCO26_0555;BCO26_2150;BCO26_1767;BCO26_1045;BCO26_1706;BCO26_0522;BCO26_1979;BCO26_1459;BCO26_0707;BCO26_1259;BCO26_2220;BCO26_2724;BCO26_0364;BCO26_1428;BCO26_0096;BCO26_0090;BCO26_1273;BCO26_1768;BCO26_0259;BCO26_1787;BCO26_0039;BCO26_2484;BCO26_1228;BCO26_1046;BCO26_2902;BCO26_2243;BCO26_0736;BCO26_1967;BCO26_0694;BCO…	BCO26_2256;BCO26_2351;BCO26_1058;BCO26_0205;BCO26_1890;BCO26_2916;BCO26_1891;BCO26_2629;BCO26_2491;BCO26_2702;BCO26_2677;BCO26_1937;BCO26_0232;BCO26_0276;BCO26_0819;BCO26_0573;BCO26_2365;BCO26_1484;BCO26_2533;BCO26_2368;BCO26_0676;BCO26_2761;BCO26_0529;BCO26_0451;BCO26_1389;BCO26_0484;BCO26_2304;BCO26_2297;BCO26_2227;BCO26_0142;BCO26_2630;BCO26_2692;BCO26_2753;BCO26_0497;BCO26_2767;BCO26_2490;BCO…	BCO26_1419(GO:0003677);BCO26_2313(GO:0030170);BCO26_1530(GO:0046872);BCO26_2307(GO:0003677);BCO26_1172(GO:0003677);BCO26_2522(GO:0003677);BCO26_0287(GO:0046872);BCO26_0555(GO:0005524);BCO26_2150(GO:0043565);BCO26_1767(GO:0051536);BCO26_1045(GO:0046872,GO:0003723,GO:0005524);BCO26_1706(GO:0046872);BCO26_0522(GO:0000287);BCO26_1979(GO:0046872);BCO26_1459(GO:0097159,GO:1901363,GO:0048037);BCO26_0707…	BCO26_2256(GO:0005524);BCO26_2351(GO:0030170);BCO26_1058(GO:0005524);BCO26_0205(GO:0003677);BCO26_1890(GO:0005524);BCO26_2916(GO:0005524);BCO26_1891(GO:0005524);BCO26_2629(GO:0003723);BCO26_2491(GO:0016151);BCO26_2702(GO:0000166);BCO26_2677(GO:0003723);BCO26_1937(GO:0003723);BCO26_0232(GO:0003677);BCO26_0276(GO:0005524);BCO26_0819(GO:0005524);BCO26_0573(GO:0000166);BCO26_2365(GO:0050662);BCO26_14…
molecular_function	catalytic activity	GO:0003824	185	143	BCO26_2751;BCO26_2313;BCO26_1530;BCO26_0324;BCO26_1172;BCO26_0287;BCO26_0555;BCO26_1904;BCO26_1767;BCO26_1045;BCO26_1706;BCO26_0522;BCO26_1251;BCO26_2126;BCO26_1979;BCO26_2220;BCO26_2859;BCO26_1428;BCO26_0775;BCO26_0096;BCO26_0090;BCO26_2153;BCO26_1273;BCO26_0270;BCO26_1768;BCO26_2484;BCO26_2238;BCO26_0635;BCO26_1046;BCO26_2722;BCO26_2878;BCO26_2902;BCO26_2243;BCO26_1327;BCO26_0736;BCO26_1697;BCO…	BCO26_1058;BCO26_0205;BCO26_1891;BCO26_0294;BCO26_0382;BCO26_2702;BCO26_0752;BCO26_2365;BCO26_0573;BCO26_2368;BCO26_0676;BCO26_2761;BCO26_0888;BCO26_0484;BCO26_2297;BCO26_2630;BCO26_2692;BCO26_2753;BCO26_0656;BCO26_2544;BCO26_2350;BCO26_1084;BCO26_0415;BCO26_0376;BCO26_1401;BCO26_1583;BCO26_0682;BCO26_1776;BCO26_2644;BCO26_0599;BCO26_2486;BCO26_2680;BCO26_1853;BCO26_1424;BCO26_0353;BCO26_1717;BCO…	BCO26_2751(GO:0008784);BCO26_2313(GO:0042286,GO:0008483);BCO26_1530(GO:0003864,GO:0008168);BCO26_0324(GO:0003824);BCO26_1172(GO:0004803);BCO26_0287(GO:0016491);BCO26_0555(GO:0016887);BCO26_1904(GO:0008881);BCO26_1767(GO:0016491);BCO26_1045(GO:0004088);BCO26_1706(GO:0004784);BCO26_0522(GO:0008801,GO:0016787);BCO26_1251(GO:0033743,GO:0008113);BCO26_2126(GO:0016301);BCO26_1979(GO:0016787);BCO26_2220…	BCO26_1058(GO:0030272);BCO26_0205(GO:0016301,GO:0008982);BCO26_1891(GO:0004252,GO:0004176);BCO26_0294(GO:0016740);BCO26_0382(GO:0015926,GO:0046527);BCO26_2702(GO:0016491);BCO26_0752(GO:0016787);BCO26_2365(GO:0016853,GO:0004455);BCO26_0573(GO:0016491);BCO26_2368(GO:0004160);BCO26_0676(GO:0016887);BCO26_2761(GO:0016787);BCO26_0888(GO:0016884);BCO26_0484(GO:0004222);BCO26_2297(GO:0016491);BCO26_2630…
molecular_function	electron carrier activity	GO:0009055	8	6	BCO26_0694;BCO26_1047;BCO26_0674;BCO26_1918;BCO26_0213;BCO26_2036;BCO26_2205;BCO26_1788	BCO26_1920;BCO26_2247;BCO26_0984;BCO26_0985;BCO26_1919;BCO26_1543	BCO26_0694(GO:0009055);BCO26_1047(GO:0009055);BCO26_0674(GO:0009055);BCO26_1918(GO:0009055);BCO26_0213(GO:0009055);BCO26_2036(GO:0009055);BCO26_2205(GO:0009055);BCO26_1788(GO:0009055)	BCO26_1920(GO:0009055);BCO26_2247(GO:0009055);BCO26_0984(GO:0009055,GO:0004129);BCO26_0985(GO:0004129);BCO26_1919(GO:0009055);BCO26_1543(GO:0045158)
molecular_function	metallochaperone activity	GO:0016530	0	1	_	BCO26_2488	_	BCO26_2488(GO:0016530)
molecular_function	molecular transducer activity	GO:0060089	3	5	BCO26_1273;BCO26_0043;BCO26_1272	BCO26_2354;BCO26_0945;BCO26_0190;BCO26_2005;BCO26_2133	BCO26_1273(GO:0000155);BCO26_0043(GO:0004871);BCO26_1272(GO:0000156)	BCO26_2354(GO:0004888);BCO26_0945(GO:0000156);BCO26_0190(GO:0004871);BCO26_2005(GO:0000155);BCO26_2133(GO:0004871)
molecular_function	nucleic acid binding transcription factor activity	GO:0001071	12	7	BCO26_0420;BCO26_1259;BCO26_0215;BCO26_2307;BCO26_1905;BCO26_2773;BCO26_2219;BCO26_1410;BCO26_2243;BCO26_1464;BCO26_0637;BCO26_1787	BCO26_0415;BCO26_2305;BCO26_2304;BCO26_2872;BCO26_2005;BCO26_2329;BCO26_0766	BCO26_0420(GO:0003700);BCO26_1259(GO:0003700);BCO26_0215(GO:0003700);BCO26_2307(GO:0003700);BCO26_1905(GO:0003700);BCO26_2773(GO:0003700);BCO26_2219(GO:0003700);BCO26_1410(GO:0003700);BCO26_2243(GO:0003700);BCO26_1464(GO:0003700);BCO26_0637(GO:0003700);BCO26_1787(GO:0003700)	BCO26_0415(GO:0003700);BCO26_2305(GO:0003700);BCO26_2304(GO:0003700);BCO26_2872(GO:0003700);BCO26_2005(GO:0003700);BCO26_2329(GO:0003700);BCO26_0766(GO:0003700)
molecular_function	receptor activity	GO:0004872	1	2	BCO26_1273	BCO26_2354;BCO26_2005	BCO26_1273(GO:0000155)	BCO26_2354(GO:0004888);BCO26_2005(GO:0000155)
molecular_function	structural molecule activity	GO:0005198	4	5	BCO26_1129;BCO26_1753;BCO26_2173;BCO26_0039	BCO26_0656;BCO26_0136;BCO26_0143;BCO26_0142;BCO26_0137	BCO26_1129(GO:0005198);BCO26_1753(GO:0003735);BCO26_2173(GO:0005198);BCO26_0039(GO:0003735)	BCO26_0656(GO:0005198);BCO26_0136(GO:0003735);BCO26_0143(GO:0003735);BCO26_0142(GO:0003735);BCO26_0137(GO:0003735)
molecular_function	transporter activity	GO:0005215	20	55	BCO26_2102;BCO26_2523;BCO26_2101;BCO26_0154;BCO26_0217;BCO26_0274;BCO26_0706;BCO26_0553;BCO26_2513;BCO26_2126;BCO26_0394;BCO26_0707;BCO26_0705;BCO26_0743;BCO26_2279;BCO26_2077;BCO26_2260;BCO26_0286;BCO26_2685;BCO26_0425	BCO26_2256;BCO26_0829;BCO26_0205;BCO26_2282;BCO26_2916;BCO26_2255;BCO26_0273;BCO26_0406;BCO26_2257;BCO26_2764;BCO26_2765;BCO26_2315;BCO26_0277;BCO26_2678;BCO26_0276;BCO26_0819;BCO26_1379;BCO26_0822;BCO26_0318;BCO26_0466;BCO26_0289;BCO26_0821;BCO26_0467;BCO26_2108;BCO26_2445;BCO26_1816;BCO26_1693;BCO26_0451;BCO26_2258;BCO26_2763;BCO26_2394;BCO26_0417;BCO26_0317;BCO26_2681;BCO26_0468;BCO26_0820;BCO…	BCO26_2102(GO:0004008);BCO26_2523(GO:0042626);BCO26_2101(GO:0043682);BCO26_0154(GO:0015171);BCO26_0217(GO:0015097);BCO26_0274(GO:0015171);BCO26_0706(GO:0005315);BCO26_0553(GO:0005215);BCO26_2513(GO:0005215);BCO26_2126(GO:0005351);BCO26_0394(GO:0015171);BCO26_0707(GO:0005315);BCO26_0705(GO:0042626);BCO26_0743(GO:0015430);BCO26_2279(GO:0005215);BCO26_2077(GO:0017153);BCO26_2260(GO:0015087,GO:001509…	BCO26_2256(GO:0015197);BCO26_0829(GO:0005215);BCO26_0205(GO:0015574,GO:0005351,GO:0008982);BCO26_2282(GO:0005215);BCO26_2916(GO:0042626);BCO26_2255(GO:0005215);BCO26_0273(GO:0015197);BCO26_0406(GO:0005351,GO:0008982);BCO26_2257(GO:0005215);BCO26_2764(GO:0015423);BCO26_2765(GO:0005215);BCO26_2315(GO:0005215);BCO26_0277(GO:0005215);BCO26_2678(GO:0005215);BCO26_0276(GO:0015595,GO:0015594);BCO26_0819…
molecular_function	antioxidant activity	GO:0016209	5	0	BCO26_0264;BCO26_1706;BCO26_1987;BCO26_2550;BCO26_1789	_	BCO26_0264(GO:0004601,GO:0051920);BCO26_1706(GO:0004784);BCO26_1987(GO:0008379);BCO26_2550(GO:0004602);BCO26_1789(GO:0004601,GO:0051920)	_
molecular_function	enzyme regulator activity	GO:0030234	2	0	BCO26_1747;BCO26_2747	_	BCO26_1747(GO:0000774);BCO26_2747(GO:0030295)	_
molecular_function	protein binding transcription factor activity	GO:0000988	3	0	BCO26_2219;BCO26_2243;BCO26_1787	_	BCO26_2219(GO:0016987);BCO26_2243(GO:0016987);BCO26_1787(GO:0016987)	_
