# Supplementary material for: Comparative Transcriptome Analysis Reveals Different Molecular Mechanisms of Bacillus coagulans 2-6 Response to Sodium Lactate and Calcium Lactate during Lactic Acid Production
Source: PLoS One. 2015 Apr 15;10(4):e0124316. doi: 10.1371/journal.pone.0124316 (PMC4398400; doi:10.1371/journal.pone.0124316)
Supplement: S2 Data — (XLS) [file pone.0124316.s011.xls]

## Sheet: NA_vs_GY
Gene ontology (GO) assignments of differentially expressed genes (NA vs GY)
GO type	GO term	GO id	up number	down number	up genes	down genes	up gene2go	down gene2go
biological_process	biological adhesion	GO:0022610	1	1	BCO26_2084	BCO26_0666	BCO26_2084(GO:0007155)	BCO26_0666(GO:0007155)
biological_process	biological regulation	GO:0065007	63	61	BCO26_1403;BCO26_2403;BCO26_2577;BCO26_2307;BCO26_0100;BCO26_1334;BCO26_2195;BCO26_1444;BCO26_2522;BCO26_2232;BCO26_2946;BCO26_0538;BCO26_1904;BCO26_2443;BCO26_0832;BCO26_0672;BCO26_1410;BCO26_0626;BCO26_1632;BCO26_1649;BCO26_0921;BCO26_2558;BCO26_1259;BCO26_1725;BCO26_1409;BCO26_0158;BCO26_2971;BCO26_2882;BCO26_2599;BCO26_1787;BCO26_2947;BCO26_0760;BCO26_2729;BCO26_2341;BCO26_1748;BCO26_2636;BCO…	BCO26_0885;BCO26_1858;BCO26_1703;BCO26_2411;BCO26_2305;BCO26_1145;BCO26_1640;BCO26_0406;BCO26_2872;BCO26_1029;BCO26_2642;BCO26_2677;BCO26_1253;BCO26_1126;BCO26_1999;BCO26_0930;BCO26_1629;BCO26_1484;BCO26_1997;BCO26_1796;BCO26_2354;BCO26_0247;BCO26_1922;BCO26_2790;BCO26_2304;BCO26_1856;BCO26_1878;BCO26_1780;BCO26_0659;BCO26_1857;BCO26_2821;BCO26_2547;BCO26_1928;BCO26_2026;BCO26_1163;BCO26_0654;BCO…	BCO26_1403(GO:0045892);BCO26_2403(GO:0006355);BCO26_2577(GO:0006355);BCO26_2307(GO:0006355);BCO26_0100(GO:0051252);BCO26_1334(GO:0045454);BCO26_2195(GO:0045454);BCO26_1444(GO:0008360);BCO26_2522(GO:0006355);BCO26_2232(GO:0051252);BCO26_2946(GO:0023014,GO:0000160,GO:0006355);BCO26_0538(GO:0006355);BCO26_1904(GO:0008360);BCO26_2443(GO:0006355);BCO26_0832(GO:0045892);BCO26_0672(GO:0006449);BCO26_141…	BCO26_0885(GO:0006355);BCO26_1858(GO:0008360);BCO26_1703(GO:0007165);BCO26_2411(GO:0006885);BCO26_2305(GO:0006355);BCO26_1145(GO:0000160,GO:0006355,GO:0035556);BCO26_1640(GO:0045454);BCO26_0406(GO:0006355);BCO26_2872(GO:0006355);BCO26_1029(GO:0006355);BCO26_2642(GO:0006450);BCO26_2677(GO:0006355);BCO26_1253(GO:0007165);BCO26_1126(GO:0045892);BCO26_1999(GO:0035556);BCO26_0930(GO:0023014,GO:0000160…
biological_process	cellular component organization or biogenesis	GO:0071840	25	40	BCO26_1165;BCO26_0100;BCO26_0034;BCO26_1444;BCO26_1904;BCO26_1886;BCO26_2189;BCO26_1947;BCO26_0672;BCO26_2818;BCO26_2188;BCO26_1510;BCO26_1649;BCO26_2191;BCO26_0155;BCO26_2483;BCO26_2968;BCO26_1732;BCO26_2812;BCO26_0641;BCO26_0036;BCO26_2973;BCO26_2427;BCO26_1493;BCO26_0039	BCO26_1858;BCO26_0136;BCO26_0130;BCO26_0127;BCO26_1561;BCO26_0133;BCO26_1851;BCO26_0123;BCO26_2790;BCO26_0137;BCO26_0118;BCO26_1856;BCO26_0125;BCO26_1927;BCO26_0142;BCO26_0119;BCO26_1857;BCO26_0135;BCO26_0121;BCO26_2490;BCO26_1855;BCO26_1162;BCO26_0145;BCO26_1743;BCO26_0339;BCO26_0132;BCO26_0128;BCO26_0126;BCO26_0312;BCO26_0120;BCO26_2476;BCO26_1023;BCO26_0131;BCO26_0134;BCO26_0129;BCO26_0124;BCO…	BCO26_1165(GO:0006415);BCO26_0100(GO:0006364);BCO26_0034(GO:0000917);BCO26_1444(GO:0009252,GO:0008360);BCO26_1904(GO:0009252,GO:0008360);BCO26_1886(GO:0008535);BCO26_2189(GO:0016226);BCO26_1947(GO:0042254);BCO26_0672(GO:0006449);BCO26_2818(GO:0009252,GO:0008360);BCO26_2188(GO:0016226);BCO26_1510(GO:0008360);BCO26_1649(GO:0051259);BCO26_2191(GO:0016226);BCO26_0155(GO:0009252);BCO26_2483(GO:0042254…	BCO26_1858(GO:0008360);BCO26_0136(GO:0042254);BCO26_0130(GO:0042254);BCO26_0127(GO:0042254);BCO26_1561(GO:0030261);BCO26_0133(GO:0042254);BCO26_1851(GO:0042254);BCO26_0123(GO:0042254);BCO26_2790(GO:0009252,GO:0008360);BCO26_0137(GO:0042254);BCO26_0118(GO:0042254);BCO26_1856(GO:0000902,GO:0000917);BCO26_0125(GO:0042254);BCO26_1927(GO:0000917);BCO26_0142(GO:0042254);BCO26_0119(GO:0042254);BCO26_185…
biological_process	cellular process	GO:0009987	237	359	BCO26_1419;BCO26_2186;BCO26_2313;BCO26_2307;BCO26_0624;BCO26_0980;BCO26_0715;BCO26_1172;BCO26_2522;BCO26_0555;BCO26_0729;BCO26_1904;BCO26_0518;BCO26_0832;BCO26_0274;BCO26_1947;BCO26_0522;BCO26_0672;BCO26_1687;BCO26_1251;BCO26_0626;BCO26_1632;BCO26_1979;BCO26_1708;BCO26_2712;BCO26_2558;BCO26_1259;BCO26_1882;BCO26_2724;BCO26_2859;BCO26_1725;BCO26_1428;BCO26_2971;BCO26_0096;BCO26_1288;BCO26_2650;BCO…	BCO26_1703;BCO26_0847;BCO26_0246;BCO26_1758;BCO26_0930;BCO26_2365;BCO26_0676;BCO26_2354;BCO26_0664;BCO26_1098;BCO26_0465;BCO26_1119;BCO26_0709;BCO26_0142;BCO26_2640;BCO26_2692;BCO26_0656;BCO26_2753;BCO26_1868;BCO26_2490;BCO26_0135;BCO26_1060;BCO26_0660;BCO26_1598;BCO26_1163;BCO26_1298;BCO26_2544;BCO26_0075;BCO26_1785;BCO26_0376;BCO26_1042;BCO26_2801;BCO26_0886;BCO26_0128;BCO26_1967;BCO26_1127;BCO…	BCO26_1419(GO:0006274);BCO26_2186(GO:0009166);BCO26_2313(GO:0006782,GO:0015995);BCO26_2307(GO:0006355);BCO26_0624(GO:0009117);BCO26_0980(GO:0007049);BCO26_0715(GO:0006308,GO:0090305,GO:0009432,GO:0006289);BCO26_1172(GO:0006313);BCO26_2522(GO:0006355);BCO26_0555(GO:0006200);BCO26_0729(GO:0019430,GO:0006206);BCO26_1904(GO:0009252,GO:0006541,GO:0008360);BCO26_0518(GO:0046487);BCO26_0832(GO:0045892);…	BCO26_1703(GO:0007165,GO:0006351);BCO26_0847(GO:0006633,GO:0042967);BCO26_0246(GO:0019354);BCO26_1758(GO:0006561,GO:0006525);BCO26_0930(GO:0023014,GO:0000160,GO:0006355);BCO26_2365(GO:0009099,GO:0009098,GO:0015940,GO:0009097);BCO26_0676(GO:0051301,GO:0006200);BCO26_2354(GO:0007165);BCO26_0664(GO:0006284);BCO26_1098(GO:0006633,GO:0042967);BCO26_0465(GO:0006200);BCO26_1119(GO:0009294);BCO26_0709(GO…
biological_process	developmental process	GO:0032502	14	8	BCO26_1752;BCO26_0034;BCO26_1444;BCO26_0158;BCO26_2164;BCO26_1354;BCO26_1904;BCO26_2818;BCO26_1973;BCO26_0036;BCO26_1355;BCO26_1510;BCO26_2427;BCO26_1787	BCO26_1857;BCO26_1858;BCO26_0312;BCO26_1856;BCO26_1023;BCO26_1028;BCO26_2790;BCO26_0766	BCO26_1752(GO:0009847);BCO26_0034(GO:0030435,GO:0030436);BCO26_1444(GO:0008360);BCO26_0158(GO:0045881);BCO26_2164(GO:0009847);BCO26_1354(GO:0030435,GO:0030436);BCO26_1904(GO:0008360);BCO26_2818(GO:0008360);BCO26_1973(GO:0030435);BCO26_0036(GO:0008360);BCO26_1355(GO:0030435,GO:0030436);BCO26_1510(GO:0008360);BCO26_2427(GO:0000902);BCO26_1787(GO:0030435)	BCO26_1857(GO:0008360);BCO26_1858(GO:0008360);BCO26_0312(GO:0008360);BCO26_1856(GO:0000902);BCO26_1023(GO:0008360);BCO26_1028(GO:0030435);BCO26_2790(GO:0008360);BCO26_0766(GO:0030435)
biological_process	establishment of localization	GO:0051234	52	105	BCO26_2102;BCO26_1334;BCO26_2523;BCO26_0686;BCO26_2101;BCO26_0217;BCO26_0538;BCO26_0274;BCO26_0553;BCO26_2084;BCO26_0394;BCO26_2712;BCO26_1288;BCO26_2192;BCO26_0491;BCO26_0422;BCO26_1337;BCO26_2582;BCO26_0524;BCO26_2973;BCO26_0366;BCO26_0602;BCO26_0919;BCO26_0425;BCO26_2575;BCO26_0423;BCO26_0424;BCO26_0154;BCO26_2280;BCO26_0685;BCO26_2402;BCO26_1668;BCO26_2513;BCO26_2281;BCO26_1438;BCO26_0671;BCO…	BCO26_2256;BCO26_2916;BCO26_0273;BCO26_2764;BCO26_2765;BCO26_0277;BCO26_2890;BCO26_0254;BCO26_2678;BCO26_0276;BCO26_1379;BCO26_0819;BCO26_1506;BCO26_0822;BCO26_2601;BCO26_0466;BCO26_2108;BCO26_1893;BCO26_0467;BCO26_1816;BCO26_0884;BCO26_0827;BCO26_0281;BCO26_0408;BCO26_2763;BCO26_2412;BCO26_0417;BCO26_0465;BCO26_0889;BCO26_0709;BCO26_0565;BCO26_0871;BCO26_1247;BCO26_1868;BCO26_2795;BCO26_1059;BCO…	BCO26_2102(GO:0060003);BCO26_1334(GO:0030001);BCO26_2523(GO:0006810);BCO26_0686(GO:0006810);BCO26_2101(GO:0006825);BCO26_0217(GO:0015694);BCO26_0538(GO:0009401);BCO26_0274(GO:0003333);BCO26_0553(GO:0006810);BCO26_2084(GO:0030001);BCO26_0394(GO:0003333);BCO26_2712(GO:0055085);BCO26_1288(GO:0015992);BCO26_2192(GO:0006810);BCO26_0491(GO:0009401);BCO26_0422(GO:0006810);BCO26_1337(GO:0055085);BCO26_25…	BCO26_2256(GO:0015833);BCO26_2916(GO:0055085);BCO26_0273(GO:0006857);BCO26_2764(GO:0015768);BCO26_2765(GO:0006810);BCO26_0277(GO:0006810);BCO26_2890(GO:0006810);BCO26_0254(GO:0055085,GO:0006812);BCO26_2678(GO:0055085);BCO26_0276(GO:0015848,GO:0015847);BCO26_1379(GO:0015851);BCO26_0819(GO:0015833);BCO26_1506(GO:0055085);BCO26_0822(GO:0006810);BCO26_2601(GO:0006812,GO:0015858);BCO26_0466(GO:0015716…
biological_process	localization	GO:0051179	52	117	BCO26_2102;BCO26_1334;BCO26_2523;BCO26_0686;BCO26_2101;BCO26_0217;BCO26_0538;BCO26_0274;BCO26_0553;BCO26_2084;BCO26_0394;BCO26_2712;BCO26_1288;BCO26_2192;BCO26_0491;BCO26_0422;BCO26_1337;BCO26_2582;BCO26_0524;BCO26_2973;BCO26_0366;BCO26_0602;BCO26_0919;BCO26_0425;BCO26_2575;BCO26_0423;BCO26_0424;BCO26_0154;BCO26_2280;BCO26_0685;BCO26_2402;BCO26_1668;BCO26_2513;BCO26_2281;BCO26_1438;BCO26_0671;BCO…	BCO26_2256;BCO26_2916;BCO26_0273;BCO26_2764;BCO26_2765;BCO26_0277;BCO26_2890;BCO26_0254;BCO26_2678;BCO26_0276;BCO26_1379;BCO26_0819;BCO26_1506;BCO26_0822;BCO26_2601;BCO26_1131;BCO26_0466;BCO26_2108;BCO26_1893;BCO26_0467;BCO26_1816;BCO26_0884;BCO26_1144;BCO26_0827;BCO26_0281;BCO26_0408;BCO26_2763;BCO26_2412;BCO26_0417;BCO26_0465;BCO26_0889;BCO26_0709;BCO26_0565;BCO26_0656;BCO26_0871;BCO26_1247;BCO…	BCO26_2102(GO:0060003);BCO26_1334(GO:0030001);BCO26_2523(GO:0006810);BCO26_0686(GO:0006810);BCO26_2101(GO:0006825);BCO26_0217(GO:0015694);BCO26_0538(GO:0009401);BCO26_0274(GO:0003333);BCO26_0553(GO:0006810);BCO26_2084(GO:0030001);BCO26_0394(GO:0003333);BCO26_2712(GO:0055085);BCO26_1288(GO:0015992);BCO26_2192(GO:0006810);BCO26_0491(GO:0009401);BCO26_0422(GO:0006810);BCO26_1337(GO:0055085);BCO26_25…	BCO26_2256(GO:0015833);BCO26_2916(GO:0055085);BCO26_0273(GO:0006857);BCO26_2764(GO:0015768);BCO26_2765(GO:0006810);BCO26_0277(GO:0006810);BCO26_2890(GO:0006810);BCO26_0254(GO:0055085,GO:0006812);BCO26_2678(GO:0055085);BCO26_0276(GO:0015848,GO:0015847);BCO26_1379(GO:0015851);BCO26_0819(GO:0015833);BCO26_1506(GO:0055085);BCO26_0822(GO:0006810);BCO26_2601(GO:0006812,GO:0015858);BCO26_1131(GO:0001539…
biological_process	locomotion	GO:0040011	2	19	BCO26_0640;BCO26_1632	BCO26_0656;BCO26_0660;BCO26_1159;BCO26_2133;BCO26_1253;BCO26_0945;BCO26_1142;BCO26_1143;BCO26_1127;BCO26_0657;BCO26_1156;BCO26_2354;BCO26_1131;BCO26_2679;BCO26_1144;BCO26_1135;BCO26_1128;BCO26_2418;BCO26_1140	BCO26_0640(GO:0006935);BCO26_1632(GO:0006935)	BCO26_0656(GO:0001539);BCO26_0660(GO:0001539);BCO26_1159(GO:0006935);BCO26_2133(GO:0006935);BCO26_1253(GO:0006935);BCO26_0945(GO:0006935);BCO26_1142(GO:0001539,GO:0006935);BCO26_1143(GO:0001539,GO:0006935);BCO26_1127(GO:0001539);BCO26_0657(GO:0001539);BCO26_1156(GO:0006935);BCO26_2354(GO:0006935);BCO26_1131(GO:0001539);BCO26_2679(GO:0048870);BCO26_1144(GO:0001539,GO:0006935);BCO26_1135(GO:0001539…
biological_process	metabolic process	GO:0008152	258	368	BCO26_2186;BCO26_2313;BCO26_0669;BCO26_2307;BCO26_1172;BCO26_0555;BCO26_0832;BCO26_0177;BCO26_0522;BCO26_0672;BCO26_1687;BCO26_1251;BCO26_0626;BCO26_2558;BCO26_1882;BCO26_2724;BCO26_2859;BCO26_1725;BCO26_0096;BCO26_1288;BCO26_2650;BCO26_2882;BCO26_0601;BCO26_2805;BCO26_2484;BCO26_2431;BCO26_0760;BCO26_2636;BCO26_1228;BCO26_2209;BCO26_2189;BCO26_0418;BCO26_0687;BCO26_2902;BCO26_2243;BCO26_2555;BCO…	BCO26_1703;BCO26_0847;BCO26_0246;BCO26_1758;BCO26_2119;BCO26_2534;BCO26_0930;BCO26_2365;BCO26_0676;BCO26_2761;BCO26_0664;BCO26_1098;BCO26_1257;BCO26_1201;BCO26_0465;BCO26_0632;BCO26_0709;BCO26_0142;BCO26_2640;BCO26_2692;BCO26_2753;BCO26_2490;BCO26_0135;BCO26_1598;BCO26_1163;BCO26_1298;BCO26_2544;BCO26_0075;BCO26_2350;BCO26_0376;BCO26_1042;BCO26_2801;BCO26_0128;BCO26_1967;BCO26_1276;BCO26_0682;BCO…	BCO26_2186(GO:0009166);BCO26_2313(GO:0006782,GO:0015995);BCO26_0669(GO:0044238);BCO26_2307(GO:0006355);BCO26_1172(GO:0006313);BCO26_0555(GO:0006200);BCO26_0832(GO:0045892);BCO26_0177(GO:0006040,GO:0005975);BCO26_0522(GO:0005982,GO:0005985);BCO26_0672(GO:0006449);BCO26_1687(GO:0009423,GO:0016310,GO:0009094,GO:0006571,GO:0000162);BCO26_1251(GO:0006464,GO:0055114);BCO26_0626(GO:0006355);BCO26_2558(G…	BCO26_1703(GO:0006351);BCO26_0847(GO:0006633,GO:0042967,GO:0055114);BCO26_0246(GO:0019354,GO:0055114);BCO26_1758(GO:0006561,GO:0006525,GO:0055114);BCO26_2119(GO:0006807,GO:0005975);BCO26_2534(GO:0005975);BCO26_0930(GO:0023014,GO:0006355);BCO26_2365(GO:0009099,GO:0009098,GO:0015940,GO:0009097,GO:0055114);BCO26_0676(GO:0006200);BCO26_2761(GO:0005975);BCO26_0664(GO:0006284);BCO26_1098(GO:0006633,GO:…
biological_process	multi-organism process	GO:0051704	1	3	BCO26_1375	BCO26_1247;BCO26_2451;BCO26_1119	BCO26_1375(GO:0009405)	BCO26_1247(GO:0009405);BCO26_2451(GO:0051607);BCO26_1119(GO:0009294)
biological_process	negative regulation of biological process	GO:0048519	4	3	BCO26_0032;BCO26_1403;BCO26_0832;BCO26_2729	BCO26_1126;BCO26_0654;BCO26_0766	BCO26_0032(GO:0045982,GO:0045892);BCO26_1403(GO:0045892);BCO26_0832(GO:0045892);BCO26_2729(GO:0045892)	BCO26_1126(GO:0045892);BCO26_0654(GO:0045892);BCO26_0766(GO:0045892)
biological_process	positive regulation of biological process	GO:0048518	1	1	BCO26_0158	BCO26_1236	BCO26_0158(GO:0045881)	BCO26_1236(GO:0045893)
biological_process	regulation of biological process	GO:0050789	62	60	BCO26_1403;BCO26_2403;BCO26_2577;BCO26_2307;BCO26_0100;BCO26_1334;BCO26_2195;BCO26_1444;BCO26_2522;BCO26_2232;BCO26_2946;BCO26_0538;BCO26_1904;BCO26_2443;BCO26_0832;BCO26_0672;BCO26_1410;BCO26_0626;BCO26_1632;BCO26_1649;BCO26_2558;BCO26_1259;BCO26_1725;BCO26_1409;BCO26_0158;BCO26_2971;BCO26_2882;BCO26_2599;BCO26_1787;BCO26_2947;BCO26_0760;BCO26_2729;BCO26_2341;BCO26_1748;BCO26_2636;BCO26_1841;BCO…	BCO26_0885;BCO26_1858;BCO26_1703;BCO26_2305;BCO26_1145;BCO26_1640;BCO26_0406;BCO26_2872;BCO26_1029;BCO26_2642;BCO26_2677;BCO26_1253;BCO26_1126;BCO26_1999;BCO26_0930;BCO26_1629;BCO26_1484;BCO26_1997;BCO26_1796;BCO26_2354;BCO26_0247;BCO26_1922;BCO26_2790;BCO26_2304;BCO26_1856;BCO26_1878;BCO26_1780;BCO26_0659;BCO26_1857;BCO26_2821;BCO26_2547;BCO26_1928;BCO26_2026;BCO26_1163;BCO26_0654;BCO26_2005;BCO…	BCO26_1403(GO:0045892);BCO26_2403(GO:0006355);BCO26_2577(GO:0006355);BCO26_2307(GO:0006355);BCO26_0100(GO:0051252);BCO26_1334(GO:0045454);BCO26_2195(GO:0045454);BCO26_1444(GO:0008360);BCO26_2522(GO:0006355);BCO26_2232(GO:0051252);BCO26_2946(GO:0023014,GO:0000160,GO:0006355);BCO26_0538(GO:0006355);BCO26_1904(GO:0008360);BCO26_2443(GO:0006355);BCO26_0832(GO:0045892);BCO26_0672(GO:0006449);BCO26_141…	BCO26_0885(GO:0006355);BCO26_1858(GO:0008360);BCO26_1703(GO:0007165);BCO26_2305(GO:0006355);BCO26_1145(GO:0000160,GO:0006355,GO:0035556);BCO26_1640(GO:0045454);BCO26_0406(GO:0006355);BCO26_2872(GO:0006355);BCO26_1029(GO:0006355);BCO26_2642(GO:0006450);BCO26_2677(GO:0006355);BCO26_1253(GO:0007165);BCO26_1126(GO:0045892);BCO26_1999(GO:0035556);BCO26_0930(GO:0023014,GO:0000160,GO:0006355);BCO26_1629…
biological_process	reproduction	GO:0000003	3	1	BCO26_0034;BCO26_1355;BCO26_1354	BCO26_1021	BCO26_0034(GO:0030436);BCO26_1355(GO:0030436);BCO26_1354(GO:0030436)	BCO26_1021(GO:0043093)
biological_process	response to stimulus	GO:0050896	35	50	BCO26_1334;BCO26_0715;BCO26_0217;BCO26_2946;BCO26_0729;BCO26_0577;BCO26_1632;BCO26_0921;BCO26_1730;BCO26_2859;BCO26_1428;BCO26_2971;BCO26_1839;BCO26_0641;BCO26_1778;BCO26_1771;BCO26_0919;BCO26_2947;BCO26_2341;BCO26_1748;BCO26_2729;BCO26_2636;BCO26_1648;BCO26_1228;BCO26_0812;BCO26_0716;BCO26_2212;BCO26_1492;BCO26_0004;BCO26_0576;BCO26_0640;BCO26_1631;BCO26_1625;BCO26_1788;BCO26_0214	BCO26_2870;BCO26_0377;BCO26_1703;BCO26_1145;BCO26_0273;BCO26_2491;BCO26_2492;BCO26_1253;BCO26_1999;BCO26_2545;BCO26_0930;BCO26_1484;BCO26_2354;BCO26_0664;BCO26_1860;BCO26_1144;BCO26_1801;BCO26_1125;BCO26_0142;BCO26_2821;BCO26_1261;BCO26_2005;BCO26_2544;BCO26_1159;BCO26_2133;BCO26_1272;BCO26_0376;BCO26_1716;BCO26_2493;BCO26_0945;BCO26_1142;BCO26_2482;BCO26_2939;BCO26_1143;BCO26_2937;BCO26_0296;BCO…	BCO26_1334(GO:0050787);BCO26_0715(GO:0009432,GO:0006289);BCO26_0217(GO:0015694);BCO26_2946(GO:0023014,GO:0000160);BCO26_0729(GO:0019430);BCO26_0577(GO:0006950);BCO26_1632(GO:0007165,GO:0006935);BCO26_0921(GO:0006950);BCO26_1730(GO:0006281);BCO26_2859(GO:0006284);BCO26_1428(GO:0006281);BCO26_2971(GO:0007264);BCO26_1839(GO:0006281,GO:0009432);BCO26_0641(GO:0046677);BCO26_1778(GO:0006950);BCO26_1771…	BCO26_2870(GO:0006281,GO:0009432);BCO26_0377(GO:0042207);BCO26_1703(GO:0007165);BCO26_1145(GO:0000160,GO:0035556);BCO26_0273(GO:0019497);BCO26_2491(GO:0019381);BCO26_2492(GO:0019381);BCO26_1253(GO:0007165,GO:0006935);BCO26_1999(GO:0035556);BCO26_2545(GO:0009307);BCO26_0930(GO:0023014,GO:0000160);BCO26_1484(GO:0006950);BCO26_2354(GO:0007165,GO:0006935);BCO26_0664(GO:0006284);BCO26_1860(GO:0006281)…
biological_process	signaling	GO:0023052	7	16	BCO26_2947;BCO26_1492;BCO26_0640;BCO26_2636;BCO26_2971;BCO26_1632;BCO26_2946	BCO26_2821;BCO26_1703;BCO26_1145;BCO26_2005;BCO26_2133;BCO26_1272;BCO26_1253;BCO26_0945;BCO26_1999;BCO26_0930;BCO26_1156;BCO26_2354;BCO26_0691;BCO26_1848;BCO26_0190;BCO26_0724	BCO26_2947(GO:0000160,GO:0035556);BCO26_1492(GO:0000160,GO:0035556);BCO26_0640(GO:0007165);BCO26_2636(GO:0007205);BCO26_2971(GO:0007264);BCO26_1632(GO:0007165);BCO26_2946(GO:0023014,GO:0000160)	BCO26_2821(GO:0000160,GO:0035556);BCO26_1703(GO:0007165);BCO26_1145(GO:0000160,GO:0035556);BCO26_2005(GO:0023014,GO:0000160);BCO26_2133(GO:0007165);BCO26_1272(GO:0000160,GO:0035556);BCO26_1253(GO:0007165);BCO26_0945(GO:0000160,GO:0035556);BCO26_1999(GO:0035556);BCO26_0930(GO:0023014,GO:0000160);BCO26_1156(GO:0023014,GO:0000160);BCO26_2354(GO:0007165);BCO26_0691(GO:0000160,GO:0035556);BCO26_1848(G…
biological_process	single-organism process	GO:0044699	201	311	BCO26_2186;BCO26_2313;BCO26_0624;BCO26_0980;BCO26_0715;BCO26_1172;BCO26_0555;BCO26_0729;BCO26_1904;BCO26_0518;BCO26_0274;BCO26_1687;BCO26_0672;BCO26_0522;BCO26_1251;BCO26_1632;BCO26_1708;BCO26_2712;BCO26_1882;BCO26_2859;BCO26_1428;BCO26_2971;BCO26_0096;BCO26_2650;BCO26_1288;BCO26_1839;BCO26_0491;BCO26_0601;BCO26_2449;BCO26_2582;BCO26_2805;BCO26_0366;BCO26_1787;BCO26_2484;BCO26_2431;BCO26_0034;BCO…	BCO26_1703;BCO26_0847;BCO26_0246;BCO26_1758;BCO26_0930;BCO26_2365;BCO26_0676;BCO26_2354;BCO26_0664;BCO26_1098;BCO26_0827;BCO26_0465;BCO26_0632;BCO26_0709;BCO26_0142;BCO26_2640;BCO26_2692;BCO26_0656;BCO26_2753;BCO26_1868;BCO26_2490;BCO26_1060;BCO26_0660;BCO26_1598;BCO26_1298;BCO26_1785;BCO26_0376;BCO26_1042;BCO26_2801;BCO26_0886;BCO26_1967;BCO26_1127;BCO26_1276;BCO26_1846;BCO26_2486;BCO26_1028;BCO…	BCO26_2186(GO:0009166);BCO26_2313(GO:0006782,GO:0015995);BCO26_0624(GO:0006012,GO:0009117);BCO26_0980(GO:0007049);BCO26_0715(GO:0009432,GO:0006289);BCO26_1172(GO:0006313);BCO26_0555(GO:0006200);BCO26_0729(GO:0019430,GO:0006206,GO:0055114);BCO26_1904(GO:0009252,GO:0006541,GO:0008360);BCO26_0518(GO:0046487);BCO26_0274(GO:0003333);BCO26_1687(GO:0009423,GO:0009094,GO:0006571,GO:0000162);BCO26_0672(GO…	BCO26_1703(GO:0007165);BCO26_0847(GO:0006633,GO:0055114);BCO26_0246(GO:0019354,GO:0055114);BCO26_1758(GO:0006561,GO:0006525,GO:0055114);BCO26_0930(GO:0023014,GO:0000160);BCO26_2365(GO:0009099,GO:0009098,GO:0015940,GO:0009097,GO:0055114);BCO26_0676(GO:0051301,GO:0006200);BCO26_2354(GO:0007165);BCO26_0664(GO:0006284);BCO26_1098(GO:0006633,GO:0055114);BCO26_0827(GO:0006857);BCO26_0465(GO:0015748,GO:…
biological_process	immune system process	GO:0002376	0	1	_	BCO26_2451	_	BCO26_2451(GO:0051607)
cellular_component	cell	GO:0005623	129	201	BCO26_2313;BCO26_0669;BCO26_2307;BCO26_0624;BCO26_0686;BCO26_0715;BCO26_0729;BCO26_0832;BCO26_1947;BCO26_1687;BCO26_0672;BCO26_0626;BCO26_0553;BCO26_1632;BCO26_2558;BCO26_1259;BCO26_1882;BCO26_2231;BCO26_2724;BCO26_2859;BCO26_1725;BCO26_1428;BCO26_2971;BCO26_0096;BCO26_1839;BCO26_0491;BCO26_2882;BCO26_2081;BCO26_1787;BCO26_0039;BCO26_2484;BCO26_2431;BCO26_0424;BCO26_1354;BCO26_0418;BCO26_1668;BCO…	BCO26_0136;BCO26_0847;BCO26_2492;BCO26_0277;BCO26_1098;BCO26_2108;BCO26_0508;BCO26_0144;BCO26_0465;BCO26_0709;BCO26_0142;BCO26_0656;BCO26_2753;BCO26_0725;BCO26_2490;BCO26_0135;BCO26_1060;BCO26_0319;BCO26_0660;BCO26_1598;BCO26_1163;BCO26_1298;BCO26_2413;BCO26_0415;BCO26_1401;BCO26_2939;BCO26_0128;BCO26_1127;BCO26_1160;BCO26_2891;BCO26_0126;BCO26_1276;BCO26_0120;BCO26_0828;BCO26_0134;BCO26_0129;BCO…	BCO26_2313(GO:0005737);BCO26_0669(GO:0005840);BCO26_2307(GO:0005667);BCO26_0624(GO:0005737);BCO26_0686(GO:0005886);BCO26_0715(GO:0005737,GO:0009380);BCO26_0729(GO:0005737);BCO26_0832(GO:0005737);BCO26_1947(GO:0005840);BCO26_1687(GO:0005737);BCO26_0672(GO:0005840,GO:0018444);BCO26_0626(GO:0005667);BCO26_0553(GO:0005886);BCO26_1632(GO:0005622);BCO26_2558(GO:0005667);BCO26_1259(GO:0005667);BCO26_188…	BCO26_0136(GO:0015934);BCO26_0847(GO:0005835);BCO26_2492(GO:0005737);BCO26_0277(GO:0005886);BCO26_1098(GO:0005835);BCO26_2108(GO:0005886);BCO26_0508(GO:0005618);BCO26_0144(GO:0005730);BCO26_0465(GO:0005886);BCO26_0709(GO:0005886);BCO26_0142(GO:0005840);BCO26_0656(GO:0009424);BCO26_2753(GO:0005737);BCO26_0725(GO:0005886);BCO26_2490(GO:0005737);BCO26_0135(GO:0015935);BCO26_1060(GO:0005886);BCO26_03…
cellular_component	cell part	GO:0044464	129	201	BCO26_2313;BCO26_0669;BCO26_2307;BCO26_0624;BCO26_0686;BCO26_0715;BCO26_0729;BCO26_0832;BCO26_1947;BCO26_1687;BCO26_0672;BCO26_0626;BCO26_0553;BCO26_1632;BCO26_2558;BCO26_1259;BCO26_1882;BCO26_2231;BCO26_2724;BCO26_2859;BCO26_1725;BCO26_1428;BCO26_2971;BCO26_0096;BCO26_1839;BCO26_0491;BCO26_2882;BCO26_2081;BCO26_1787;BCO26_0039;BCO26_2484;BCO26_2431;BCO26_0424;BCO26_1354;BCO26_0418;BCO26_1668;BCO…	BCO26_0136;BCO26_0847;BCO26_2492;BCO26_0277;BCO26_1098;BCO26_2108;BCO26_0508;BCO26_0144;BCO26_0465;BCO26_0709;BCO26_0142;BCO26_0656;BCO26_2753;BCO26_0725;BCO26_2490;BCO26_0135;BCO26_1060;BCO26_0319;BCO26_0660;BCO26_1598;BCO26_1163;BCO26_1298;BCO26_2413;BCO26_0415;BCO26_1401;BCO26_2939;BCO26_0128;BCO26_1127;BCO26_1160;BCO26_2891;BCO26_0126;BCO26_1276;BCO26_0120;BCO26_0828;BCO26_0134;BCO26_0129;BCO…	BCO26_2313(GO:0005737);BCO26_0669(GO:0005840);BCO26_2307(GO:0005667);BCO26_0624(GO:0005737);BCO26_0686(GO:0005886);BCO26_0715(GO:0005737,GO:0009380);BCO26_0729(GO:0005737);BCO26_0832(GO:0005737);BCO26_1947(GO:0005840);BCO26_1687(GO:0005737);BCO26_0672(GO:0005840,GO:0018444);BCO26_0626(GO:0005667);BCO26_0553(GO:0005886);BCO26_1632(GO:0005622);BCO26_2558(GO:0005667);BCO26_1259(GO:0005667);BCO26_188…	BCO26_0136(GO:0015934);BCO26_0847(GO:0005835);BCO26_2492(GO:0005737);BCO26_0277(GO:0005886);BCO26_1098(GO:0005835);BCO26_2108(GO:0005886);BCO26_0508(GO:0005618);BCO26_0144(GO:0005730);BCO26_0465(GO:0005886);BCO26_0709(GO:0005886);BCO26_0142(GO:0005840);BCO26_0656(GO:0009424);BCO26_2753(GO:0005737);BCO26_0725(GO:0005886);BCO26_2490(GO:0005737);BCO26_0135(GO:0015935);BCO26_1060(GO:0005886);BCO26_03…
cellular_component	extracellular region	GO:0005576	1	2	BCO26_2235	BCO26_0484;BCO26_0485	BCO26_2235(GO:0005576)	BCO26_0484(GO:0005576);BCO26_0485(GO:0005576)
cellular_component	macromolecular complex	GO:0032991	58	89	BCO26_1403;BCO26_2403;BCO26_2577;BCO26_0669;BCO26_2307;BCO26_1171;BCO26_0715;BCO26_2946;BCO26_0538;BCO26_2443;BCO26_1947;BCO26_0672;BCO26_1410;BCO26_0626;BCO26_2196;BCO26_1649;BCO26_2558;BCO26_1259;BCO26_1726;BCO26_1725;BCO26_0096;BCO26_1654;BCO26_1839;BCO26_0491;BCO26_2882;BCO26_2599;BCO26_2235;BCO26_1565;BCO26_0741;BCO26_1787;BCO26_0039;BCO26_2485;BCO26_2484;BCO26_2431;BCO26_2729;BCO26_0302;BCO…	BCO26_0136;BCO26_0847;BCO26_0069;BCO26_1126;BCO26_0930;BCO26_0276;BCO26_1118;BCO26_1098;BCO26_2361;BCO26_1742;BCO26_2304;BCO26_0142;BCO26_2795;BCO26_0135;BCO26_1163;BCO26_1298;BCO26_1162;BCO26_0415;BCO26_1401;BCO26_2358;BCO26_2797;BCO26_0132;BCO26_2939;BCO26_0128;BCO26_1160;BCO26_0126;BCO26_1276;BCO26_0120;BCO26_0141;BCO26_0134;BCO26_0129;BCO26_2366;BCO26_2486;BCO26_1931;BCO26_0724;BCO26_1848;BCO…	BCO26_1403(GO:0005667);BCO26_2403(GO:0005667);BCO26_2577(GO:0005667);BCO26_0669(GO:0005840);BCO26_2307(GO:0005667);BCO26_1171(GO:0042575);BCO26_0715(GO:0009380);BCO26_2946(GO:0009365);BCO26_0538(GO:0005667);BCO26_2443(GO:0005667);BCO26_1947(GO:0005840);BCO26_0672(GO:0005840,GO:0018444);BCO26_1410(GO:0005667);BCO26_0626(GO:0005667);BCO26_2196(GO:0005960);BCO26_1649(GO:0005667);BCO26_2558(GO:000566…	BCO26_0136(GO:0015934);BCO26_0847(GO:0005835);BCO26_0069(GO:0042720);BCO26_1126(GO:0005667);BCO26_0930(GO:0009365);BCO26_0276(GO:0043190);BCO26_1118(GO:0042709);BCO26_1098(GO:0005835);BCO26_2361(GO:0009316);BCO26_1742(GO:0005840);BCO26_2304(GO:0005667);BCO26_0142(GO:0005840);BCO26_2795(GO:0045261);BCO26_0135(GO:0015935);BCO26_1163(GO:0005840);BCO26_1298(GO:0009382);BCO26_1162(GO:0015935);BCO26_04…
cellular_component	membrane	GO:0016020	65	131	BCO26_2523;BCO26_0980;BCO26_0686;BCO26_0538;BCO26_0274;BCO26_1886;BCO26_2881;BCO26_0553;BCO26_0394;BCO26_2712;BCO26_1288;BCO26_0491;BCO26_0422;BCO26_2081;BCO26_2582;BCO26_0366;BCO26_2032;BCO26_0424;BCO26_0839;BCO26_0685;BCO26_1489;BCO26_2513;BCO26_2588;BCO26_0981;BCO26_0216;BCO26_1732;BCO26_2728;BCO26_2388;BCO26_2260;BCO26_2101;BCO26_0783;BCO26_0164;BCO26_0920;BCO26_2946;BCO26_1973;BCO26_1342;BCO…	BCO26_0277;BCO26_0254;BCO26_0930;BCO26_1379;BCO26_2354;BCO26_2108;BCO26_0508;BCO26_2429;BCO26_0465;BCO26_0709;BCO26_1857;BCO26_0725;BCO26_1868;BCO26_1060;BCO26_0319;BCO26_2413;BCO26_1785;BCO26_2369;BCO26_0886;BCO26_2891;BCO26_0828;BCO26_2486;BCO26_2680;BCO26_0506;BCO26_0202;BCO26_2411;BCO26_1543;BCO26_2793;BCO26_1253;BCO26_0350;BCO26_2798;BCO26_0289;BCO26_0540;BCO26_2258;BCO26_2681;BCO26_2375;BCO…	BCO26_2523(GO:0016020);BCO26_0980(GO:0016021);BCO26_0686(GO:0016021,GO:0005886);BCO26_0538(GO:0016021);BCO26_0274(GO:0016021);BCO26_1886(GO:0016020);BCO26_2881(GO:0016021,GO:0005886);BCO26_0553(GO:0016021,GO:0005886);BCO26_0394(GO:0016021);BCO26_2712(GO:0016021);BCO26_1288(GO:0016020);BCO26_0491(GO:0009357,GO:0016021,GO:0005886);BCO26_0422(GO:0016021,GO:0005886);BCO26_2081(GO:0005886);BCO26_2582(…	BCO26_0277(GO:0016021,GO:0005886);BCO26_0254(GO:0016021);BCO26_0930(GO:0016020);BCO26_1379(GO:0016020);BCO26_2354(GO:0016021);BCO26_2108(GO:0016021,GO:0005886);BCO26_0508(GO:0016020);BCO26_2429(GO:0016020);BCO26_0465(GO:0005886);BCO26_0709(GO:0005886);BCO26_1857(GO:0016021);BCO26_0725(GO:0016021,GO:0005886);BCO26_1868(GO:0016021);BCO26_1060(GO:0016021,GO:0005886);BCO26_0319(GO:0016021,GO:0005886)…
cellular_component	membrane-enclosed lumen	GO:0031974	2	3	BCO26_1726;BCO26_2243	BCO26_1160;BCO26_1029;BCO26_0144	BCO26_1726(GO:0005730);BCO26_2243(GO:0005730)	BCO26_1160(GO:0005730);BCO26_1029(GO:0005730);BCO26_0144(GO:0005730)
cellular_component	membrane part	GO:0044425	46	89	BCO26_0980;BCO26_0686;BCO26_2101;BCO26_2946;BCO26_0920;BCO26_0538;BCO26_0274;BCO26_1973;BCO26_2881;BCO26_0553;BCO26_1342;BCO26_0394;BCO26_1375;BCO26_2712;BCO26_0755;BCO26_0491;BCO26_0422;BCO26_1337;BCO26_2582;BCO26_0524;BCO26_2973;BCO26_2032;BCO26_2575;BCO26_0424;BCO26_0154;BCO26_2280;BCO26_0685;BCO26_2402;BCO26_1438;BCO26_2373;BCO26_0716;BCO26_0981;BCO26_2159;BCO26_0419;BCO26_0216;BCO26_2483;BCO…	BCO26_2916;BCO26_0273;BCO26_0069;BCO26_2764;BCO26_2765;BCO26_0277;BCO26_2890;BCO26_0254;BCO26_0276;BCO26_1506;BCO26_0822;BCO26_2354;BCO26_0466;BCO26_2108;BCO26_0467;BCO26_0281;BCO26_2412;BCO26_0417;BCO26_0889;BCO26_1857;BCO26_0725;BCO26_1247;BCO26_1868;BCO26_2795;BCO26_1059;BCO26_1060;BCO26_1040;BCO26_0203;BCO26_0319;BCO26_1199;BCO26_2413;BCO26_1785;BCO26_2579;BCO26_2358;BCO26_2797;BCO26_2369;BCO…	BCO26_0980(GO:0016021);BCO26_0686(GO:0016021);BCO26_2101(GO:0016021);BCO26_2946(GO:0016021);BCO26_0920(GO:0016021);BCO26_0538(GO:0016021);BCO26_0274(GO:0016021);BCO26_1973(GO:0016021);BCO26_2881(GO:0016021);BCO26_0553(GO:0016021);BCO26_1342(GO:0016021);BCO26_0394(GO:0016021);BCO26_1375(GO:0016021);BCO26_2712(GO:0016021);BCO26_0755(GO:0016021);BCO26_0491(GO:0009357,GO:0016021);BCO26_0422(GO:001602…	BCO26_2916(GO:0016021);BCO26_0273(GO:0016021);BCO26_0069(GO:0042720);BCO26_2764(GO:0016021);BCO26_2765(GO:0016021);BCO26_0277(GO:0016021);BCO26_2890(GO:0016021);BCO26_0254(GO:0016021);BCO26_0276(GO:0043190);BCO26_1506(GO:0016021);BCO26_0822(GO:0016021);BCO26_2354(GO:0016021);BCO26_0466(GO:0005887);BCO26_2108(GO:0016021);BCO26_0467(GO:0005887);BCO26_0281(GO:0016021);BCO26_2412(GO:0016021);BCO26_04…
cellular_component	nucleoid	GO:0009295	1	1	BCO26_2968	BCO26_0130	BCO26_2968(GO:0009295)	BCO26_0130(GO:0009295)
cellular_component	organelle	GO:0043226	13	51	BCO26_1005;BCO26_0669;BCO26_1726;BCO26_2483;BCO26_1839;BCO26_2950;BCO26_2812;BCO26_0672;BCO26_2649;BCO26_1947;BCO26_2243;BCO26_0039;BCO26_2485	BCO26_2870;BCO26_0136;BCO26_0130;BCO26_0127;BCO26_2657;BCO26_0069;BCO26_1029;BCO26_0133;BCO26_1149;BCO26_1796;BCO26_1851;BCO26_1121;BCO26_1131;BCO26_0666;BCO26_0123;BCO26_1144;BCO26_0137;BCO26_1128;BCO26_0118;BCO26_1742;BCO26_0144;BCO26_1140;BCO26_0125;BCO26_0142;BCO26_0119;BCO26_0656;BCO26_0135;BCO26_0121;BCO26_0660;BCO26_1163;BCO26_1830;BCO26_1162;BCO26_0145;BCO26_1142;BCO26_0132;BCO26_1143;BCO…	BCO26_1005(GO:0000785);BCO26_0669(GO:0005840);BCO26_1726(GO:0005730,GO:0030894);BCO26_2483(GO:0015934);BCO26_1839(GO:0005657);BCO26_2950(GO:0005657);BCO26_2812(GO:0005840);BCO26_0672(GO:0005840);BCO26_2649(GO:0005657);BCO26_1947(GO:0005840);BCO26_2243(GO:0005730);BCO26_0039(GO:0005840);BCO26_2485(GO:0005840)	BCO26_2870(GO:0005657);BCO26_0136(GO:0015934);BCO26_0130(GO:0005840);BCO26_0127(GO:0005840);BCO26_2657(GO:0042720);BCO26_0069(GO:0042720);BCO26_1029(GO:0005730);BCO26_0133(GO:0005840);BCO26_1149(GO:0009288);BCO26_1796(GO:0005840);BCO26_1851(GO:0005840);BCO26_1121(GO:0005694);BCO26_1131(GO:0009431);BCO26_0666(GO:0009288);BCO26_0123(GO:0015935);BCO26_1144(GO:0009425);BCO26_0137(GO:0015934);BCO26_11…
cellular_component	organelle part	GO:0044422	7	26	BCO26_2950;BCO26_1005;BCO26_2649;BCO26_1726;BCO26_2483;BCO26_2243;BCO26_1839	BCO26_0656;BCO26_2870;BCO26_0136;BCO26_0135;BCO26_0660;BCO26_2657;BCO26_0069;BCO26_1830;BCO26_1162;BCO26_1029;BCO26_1142;BCO26_1143;BCO26_1127;BCO26_1160;BCO26_0657;BCO26_1131;BCO26_0123;BCO26_1135;BCO26_1144;BCO26_0137;BCO26_0129;BCO26_0124;BCO26_0144;BCO26_1140;BCO26_0125;BCO26_0122	BCO26_2950(GO:0005657);BCO26_1005(GO:0000785);BCO26_2649(GO:0005657);BCO26_1726(GO:0005730,GO:0030894);BCO26_2483(GO:0015934);BCO26_2243(GO:0005730);BCO26_1839(GO:0005657)	BCO26_0656(GO:0009424);BCO26_2870(GO:0005657);BCO26_0136(GO:0015934);BCO26_0135(GO:0015935);BCO26_0660(GO:0009420);BCO26_2657(GO:0042720);BCO26_0069(GO:0042720);BCO26_1830(GO:0009941);BCO26_1162(GO:0015935);BCO26_1029(GO:0005730);BCO26_1142(GO:0009425);BCO26_1143(GO:0009425);BCO26_1127(GO:0009425);BCO26_1160(GO:0005730);BCO26_0657(GO:0009420,GO:0009424);BCO26_1131(GO:0009431);BCO26_0123(GO:001593…
cellular_component	virion	GO:0019012	2	0	BCO26_2176;BCO26_1880	_	BCO26_2176(GO:0019028);BCO26_1880(GO:0019028)	_
cellular_component	virion part	GO:0044423	2	0	BCO26_2176;BCO26_1880	_	BCO26_2176(GO:0019028);BCO26_1880(GO:0019028)	_
molecular_function	antioxidant activity	GO:0016209	2	1	BCO26_2212;BCO26_0729	BCO26_1780	BCO26_2212(GO:0004096);BCO26_0729(GO:0004791)	BCO26_1780(GO:0016209)
molecular_function	binding	GO:0005488	213	266	BCO26_1419;BCO26_2313;BCO26_2307;BCO26_0715;BCO26_1172;BCO26_2522;BCO26_0555;BCO26_1513;BCO26_0729;BCO26_0177;BCO26_0522;BCO26_1687;BCO26_0672;BCO26_0814;BCO26_0626;BCO26_1979;BCO26_1708;BCO26_2558;BCO26_1259;BCO26_1882;BCO26_2231;BCO26_2724;BCO26_1725;BCO26_0364;BCO26_1428;BCO26_2971;BCO26_0096;BCO26_1288;BCO26_2650;BCO26_1839;BCO26_2882;BCO26_0641;BCO26_2449;BCO26_1787;BCO26_0039;BCO26_2484;BCO…	BCO26_0847;BCO26_0246;BCO26_1758;BCO26_2534;BCO26_0930;BCO26_2365;BCO26_0676;BCO26_2761;BCO26_0664;BCO26_1098;BCO26_0484;BCO26_1201;BCO26_0465;BCO26_0632;BCO26_0709;BCO26_0142;BCO26_2640;BCO26_2692;BCO26_2753;BCO26_2490;BCO26_0135;BCO26_1163;BCO26_2544;BCO26_0075;BCO26_2350;BCO26_1042;BCO26_2801;BCO26_0128;BCO26_1967;BCO26_1846;BCO26_0078;BCO26_0134;BCO26_0263;BCO26_2016;BCO26_1028;BCO26_2680;BCO…	BCO26_1419(GO:0003677);BCO26_2313(GO:0030170);BCO26_2307(GO:0003677);BCO26_0715(GO:0003677,GO:0005524);BCO26_1172(GO:0003677);BCO26_2522(GO:0003677);BCO26_0555(GO:0005524);BCO26_1513(GO:0003676);BCO26_0729(GO:0050660);BCO26_0177(GO:0000287);BCO26_0522(GO:0000287);BCO26_1687(GO:0000287,GO:0005524);BCO26_0672(GO:0016149);BCO26_0814(GO:0000166);BCO26_0626(GO:0003677);BCO26_1979(GO:0046872);BCO26_170…	BCO26_0847(GO:0000166);BCO26_0246(GO:0000166);BCO26_1758(GO:0000166);BCO26_2534(GO:0030246);BCO26_0930(GO:0005524);BCO26_2365(GO:0050662);BCO26_0676(GO:0005524);BCO26_2761(GO:0043169);BCO26_0664(GO:0003677);BCO26_1098(GO:0051287);BCO26_0484(GO:0008270);BCO26_1201(GO:0046872);BCO26_0465(GO:0005524);BCO26_0632(GO:0008270);BCO26_0709(GO:0005524);BCO26_0142(GO:0003677,GO:0000049,GO:0019843);BCO26_264…
molecular_function	catalytic activity	GO:0003824	236	340	BCO26_2186;BCO26_2313;BCO26_0624;BCO26_0789;BCO26_0715;BCO26_1172;BCO26_1344;BCO26_0555;BCO26_0729;BCO26_1904;BCO26_0518;BCO26_0177;BCO26_1687;BCO26_0522;BCO26_1251;BCO26_1880;BCO26_1979;BCO26_1708;BCO26_1882;BCO26_2859;BCO26_1428;BCO26_0775;BCO26_2971;BCO26_0096;BCO26_2650;BCO26_1288;BCO26_1839;BCO26_0491;BCO26_0601;BCO26_0641;BCO26_2449;BCO26_2805;BCO26_1397;BCO26_2484;BCO26_2431;BCO26_0760;BCO…	BCO26_0847;BCO26_0246;BCO26_1758;BCO26_2119;BCO26_2534;BCO26_0930;BCO26_2365;BCO26_0676;BCO26_2761;BCO26_0664;BCO26_1098;BCO26_0827;BCO26_1257;BCO26_0484;BCO26_1201;BCO26_0465;BCO26_0632;BCO26_0709;BCO26_0869;BCO26_2640;BCO26_2692;BCO26_0656;BCO26_2753;BCO26_1298;BCO26_2544;BCO26_0075;BCO26_2350;BCO26_0376;BCO26_1042;BCO26_2801;BCO26_1967;BCO26_1127;BCO26_1276;BCO26_0682;BCO26_0078;BCO26_0263;BCO…	BCO26_2186(GO:0016787);BCO26_2313(GO:0042286,GO:0008483);BCO26_0624(GO:0008108);BCO26_0789(GO:0016874);BCO26_0715(GO:0009381,GO:0004386);BCO26_1172(GO:0004803);BCO26_1344(GO:0016874);BCO26_0555(GO:0016887);BCO26_0729(GO:0004791);BCO26_1904(GO:0008881);BCO26_0518(GO:0008967);BCO26_0177(GO:0008966);BCO26_1687(GO:0004765);BCO26_0522(GO:0008801,GO:0016787);BCO26_1251(GO:0033743,GO:0008113);BCO26_1880…	BCO26_0847(GO:0004318);BCO26_0246(GO:0043115);BCO26_1758(GO:0004735);BCO26_2119(GO:0016810);BCO26_2534(GO:0016853);BCO26_0930(GO:0000155);BCO26_2365(GO:0016853,GO:0004455);BCO26_0676(GO:0016887);BCO26_2761(GO:0016787);BCO26_0664(GO:0003905);BCO26_1098(GO:0004316);BCO26_0827(GO:0015421);BCO26_1257(GO:0004180);BCO26_0484(GO:0004222);BCO26_1201(GO:0003824);BCO26_0465(GO:0015416);BCO26_0632(GO:000447…
molecular_function	electron carrier activity	GO:0009055	7	2	BCO26_0213;BCO26_0694;BCO26_2195;BCO26_2205;BCO26_1047;BCO26_1773;BCO26_1788	BCO26_1920;BCO26_1543	BCO26_0213(GO:0009055);BCO26_0694(GO:0009055);BCO26_2195(GO:0009055);BCO26_2205(GO:0009055);BCO26_1047(GO:0009055);BCO26_1773(GO:0009055);BCO26_1788(GO:0009055)	BCO26_1920(GO:0009055);BCO26_1543(GO:0045158)
molecular_function	molecular transducer activity	GO:0060089	5	14	BCO26_2947;BCO26_1492;BCO26_0640;BCO26_1632;BCO26_2946	BCO26_2821;BCO26_2354;BCO26_1156;BCO26_1145;BCO26_0691;BCO26_2005;BCO26_2133;BCO26_1272;BCO26_1253;BCO26_0945;BCO26_0724;BCO26_0190;BCO26_1848;BCO26_0930	BCO26_2947(GO:0000156);BCO26_1492(GO:0000156);BCO26_0640(GO:0004871);BCO26_1632(GO:0004871);BCO26_2946(GO:0000155)	BCO26_2821(GO:0000156);BCO26_2354(GO:0004888);BCO26_1156(GO:0000155);BCO26_1145(GO:0000156);BCO26_0691(GO:0000156);BCO26_2005(GO:0000155);BCO26_2133(GO:0004871);BCO26_1272(GO:0000156);BCO26_1253(GO:0004871);BCO26_0945(GO:0000156);BCO26_0724(GO:0000155);BCO26_0190(GO:0004871);BCO26_1848(GO:0000155);BCO26_0930(GO:0000155)
molecular_function	nucleic acid binding transcription factor activity	GO:0001071	26	15	BCO26_1403;BCO26_2403;BCO26_2577;BCO26_2307;BCO26_2729;BCO26_0302;BCO26_2443;BCO26_0418;BCO26_1410;BCO26_0626;BCO26_2243;BCO26_0637;BCO26_1710;BCO26_1649;BCO26_0420;BCO26_2558;BCO26_1259;BCO26_0215;BCO26_1725;BCO26_2773;BCO26_1905;BCO26_0207;BCO26_2882;BCO26_2599;BCO26_1977;BCO26_1787	BCO26_0885;BCO26_1160;BCO26_1236;BCO26_2305;BCO26_2026;BCO26_2005;BCO26_2872;BCO26_2329;BCO26_0415;BCO26_1029;BCO26_1126;BCO26_2304;BCO26_1464;BCO26_1028;BCO26_0766	BCO26_1403(GO:0003700);BCO26_2403(GO:0003700);BCO26_2577(GO:0003700);BCO26_2307(GO:0003700);BCO26_2729(GO:0003700);BCO26_0302(GO:0003700);BCO26_2443(GO:0003700);BCO26_0418(GO:0003700);BCO26_1410(GO:0003700);BCO26_0626(GO:0003700);BCO26_2243(GO:0003700);BCO26_0637(GO:0003700);BCO26_1710(GO:0003700);BCO26_1649(GO:0003700);BCO26_0420(GO:0003700);BCO26_2558(GO:0003700);BCO26_1259(GO:0003700);BCO26_02…	BCO26_0885(GO:0003700);BCO26_1160(GO:0003700);BCO26_1236(GO:0003700);BCO26_2305(GO:0003700);BCO26_2026(GO:0003700);BCO26_2005(GO:0003700);BCO26_2872(GO:0003700);BCO26_2329(GO:0003700);BCO26_0415(GO:0003700);BCO26_1029(GO:0003700);BCO26_1126(GO:0003700);BCO26_2304(GO:0003700);BCO26_1464(GO:0003700);BCO26_1028(GO:0003700);BCO26_0766(GO:0003700)
molecular_function	protein binding transcription factor activity	GO:0000988	4	3	BCO26_2599;BCO26_2243;BCO26_1725;BCO26_1787	BCO26_1160;BCO26_1029;BCO26_1028	BCO26_2599(GO:0016987);BCO26_2243(GO:0016987);BCO26_1725(GO:0016987);BCO26_1787(GO:0016987)	BCO26_1160(GO:0016987);BCO26_1029(GO:0016987);BCO26_1028(GO:0016987)
molecular_function	receptor activity	GO:0004872	1	6	BCO26_2946	BCO26_2354;BCO26_1156;BCO26_0724;BCO26_1848;BCO26_0930;BCO26_2005	BCO26_2946(GO:0000155)	BCO26_2354(GO:0004888);BCO26_1156(GO:0000155);BCO26_0724(GO:0000155);BCO26_1848(GO:0000155);BCO26_0930(GO:0000155);BCO26_2005(GO:0000155)
molecular_function	structural molecule activity	GO:0005198	3	31	BCO26_1947;BCO26_2483;BCO26_0039	BCO26_0656;BCO26_0136;BCO26_0130;BCO26_0121;BCO26_0135;BCO26_0127;BCO26_0660;BCO26_1162;BCO26_0145;BCO26_0133;BCO26_0132;BCO26_0128;BCO26_1127;BCO26_0126;BCO26_1851;BCO26_0657;BCO26_0120;BCO26_0123;BCO26_0131;BCO26_0134;BCO26_0137;BCO26_1128;BCO26_0129;BCO26_0124;BCO26_0118;BCO26_1140;BCO26_0125;BCO26_0143;BCO26_0142;BCO26_0122;BCO26_0119	BCO26_1947(GO:0003735);BCO26_2483(GO:0003735);BCO26_0039(GO:0003735)	BCO26_0656(GO:0005198);BCO26_0136(GO:0003735);BCO26_0130(GO:0003735);BCO26_0121(GO:0003735);BCO26_0135(GO:0003735);BCO26_0127(GO:0003735);BCO26_0660(GO:0005198);BCO26_1162(GO:0003735);BCO26_0145(GO:0003735);BCO26_0133(GO:0003735);BCO26_0132(GO:0003735);BCO26_0128(GO:0003735);BCO26_1127(GO:0005198);BCO26_0126(GO:0003735);BCO26_1851(GO:0003735);BCO26_0657(GO:0005198);BCO26_0120(GO:0003735);BCO26_01…
molecular_function	transporter activity	GO:0005215	35	83	BCO26_2102;BCO26_2523;BCO26_0686;BCO26_2101;BCO26_0217;BCO26_0274;BCO26_0553;BCO26_0394;BCO26_1288;BCO26_0491;BCO26_0422;BCO26_0366;BCO26_0425;BCO26_0919;BCO26_2575;BCO26_0423;BCO26_0424;BCO26_0154;BCO26_2280;BCO26_0685;BCO26_2402;BCO26_2513;BCO26_2281;BCO26_1438;BCO26_2588;BCO26_0419;BCO26_0216;BCO26_1468;BCO26_2279;BCO26_2388;BCO26_2260;BCO26_0576;BCO26_2576;BCO26_0286;BCO26_0204	BCO26_2256;BCO26_2916;BCO26_0273;BCO26_2764;BCO26_2765;BCO26_0277;BCO26_2890;BCO26_0254;BCO26_2678;BCO26_0276;BCO26_1379;BCO26_0819;BCO26_1506;BCO26_0822;BCO26_2601;BCO26_0466;BCO26_2108;BCO26_0467;BCO26_1816;BCO26_0884;BCO26_0827;BCO26_0451;BCO26_0281;BCO26_0408;BCO26_2763;BCO26_2412;BCO26_0417;BCO26_0465;BCO26_0709;BCO26_0565;BCO26_0871;BCO26_1247;BCO26_2795;BCO26_1059;BCO26_0203;BCO26_0319;BCO…	BCO26_2102(GO:0004008);BCO26_2523(GO:0042626);BCO26_0686(GO:0005215);BCO26_2101(GO:0043682);BCO26_0217(GO:0015097);BCO26_0274(GO:0015171);BCO26_0553(GO:0005215);BCO26_0394(GO:0015171);BCO26_1288(GO:0008121);BCO26_0491(GO:0005351,GO:0008982);BCO26_0422(GO:0005215);BCO26_0366(GO:0005215);BCO26_0425(GO:0015418,GO:0015417);BCO26_0919(GO:0005344);BCO26_2575(GO:0042626);BCO26_0423(GO:0005215);BCO26_042…	BCO26_2256(GO:0015197);BCO26_2916(GO:0042626);BCO26_0273(GO:0015197);BCO26_2764(GO:0015423);BCO26_2765(GO:0005215);BCO26_0277(GO:0005215);BCO26_2890(GO:0005215);BCO26_0254(GO:0008324);BCO26_2678(GO:0005215);BCO26_0276(GO:0015595,GO:0015594);BCO26_1379(GO:0015205);BCO26_0819(GO:0015197);BCO26_1506(GO:0005215);BCO26_0822(GO:0005215);BCO26_2601(GO:0005415);BCO26_0466(GO:0015604);BCO26_2108(GO:001529…
molecular_function	enzyme regulator activity	GO:0030234	0	1	_	BCO26_0339	_	BCO26_0339(GO:0030234)
molecular_function	metallochaperone activity	GO:0016530	0	1	_	BCO26_2488	_	BCO26_2488(GO:0016530)
